# Supplementary material for: Increasing pulse pressure ex vivo, mimicking acute physical exercise, induces smooth muscle cell-mediated de-stiffening of murine aortic segments
Source: Commun Biol. 2023 Nov 9;6:1137. doi: 10.1038/s42003-023-05530-6 (PMC10636049; doi:10.1038/s42003-023-05530-6)
Supplement: Supplementary file 4 — Supplementary Data 1 [file 42003_2023_5530_MOESM4_ESM.xlsx]

## Sheet: ReadMe
	Pulse Pressure Mimicking Acute Physical Exercise Induces Smooth Muscle Cell-Mediated De-Stiffening of Murine Aortic Segments Cédric H.G. Neutel, Anne-Sophie Weyns, Arthur Leloup, Sofie De Moudt, Pieter-Jan Guns, Paul Fransen Supplementary Material - Numerical Source Data
	In this file, the numerical source data, that was used to make the graphs for the manuscript, are presented per figure on seperate sheets. The data of the different panels in a figure was combined and is indicated in the top left corner of the correpsodning dataset.

## Sheet: Figure 1
3 nM Phenylephrine										2 µM Phenylephrine
Time (s)	Pressure (mmHg)	Time (s)	Diameter (mm)	Time (s)	Ddiameter (µm)	Time (s)	Compliance (µm/mmHg)	Time (s)	Ep (mmHg)	Time (s)	Pressure (mmHg)	Time (s)	Diameter (mm)	Time (s)	Ddiameter (µm)	Time (s)	Compliance (µm/mmHg)	Time (s)	Ep (mmHg)
0.0022	80.1522	0.0022	1.17669	0.0022	149.266	0.0022	3.73165	0.0022	320.447	0.0022	80.1093	0.0022	1.2359	0.0022	155.129	0.0022	3.87823	0.0022	318.275
0.1022	120.597	0.1022	1.32595	0.2522	148.057	0.2522	3.70142	0.2522	319.187	0.1022	120.008	0.1022	1.39103	0.2522	154.979	0.2522	3.87447	0.2522	319.403
0.2522	80.1994	0.2522	1.17705	0.5022	150.253	0.5022	3.75632	0.5022	311.399	0.2522	80.0344	0.2522	1.23589	0.5022	154.704	0.5022	3.8676	0.5022	321.11
0.3522	120.503	0.3522	1.3251	0.7522	152.708	0.7522	3.8177	0.7522	307.687	0.3522	120.134	0.3522	1.39087	0.7522	154.24	0.7522	3.856	0.7522	321.176
0.5022	80.2942	0.5022	1.17591	1.0022	151.355	1.0022	3.78388	1.0022	315.183	0.5022	79.8506	0.5022	1.23616	1.0022	153.901	1.0022	3.84753	1.0022	319.891
0.6022	120.57	0.6022	1.32616	1.2522	148.944	1.2522	3.7236	1.2522	319.764	0.6022	120.216	0.6022	1.39087	1.2522	153.988	1.2522	3.8497	1.2522	319.976
0.7522	80.4034	0.7522	1.1735	1.5022	150.941	1.5022	3.77352	1.5022	314.048	0.7522	79.7919	0.7522	1.23647	1.5022	154.421	1.5022	3.86052	1.5022	320.233
0.8522	120.473	0.8522	1.3262	1.7522	148.746	1.7522	3.71865	1.7522	318.848	0.8522	120.283	0.8522	1.39071	1.7522	154.523	1.7522	3.86307	1.7522	318.55
1.0022	80.4293	1.0022	1.17384	2.0022	149.45	2.0022	3.73625	2.0022	317.628	1.0022	79.7723	1.0022	1.23659	2.0022	155.011	2.0022	3.87527	2.0022	318.685
1.1022	120.534	1.1022	1.32519	2.2522	150.199	2.2522	3.75497	2.2522	314.277	1.1022	120.236	1.1022	1.39049	2.2522	155.011	2.2522	3.87527	2.2522	318.528
1.2522	80.2928	1.2522	1.17399	2.5022	149.886	2.5022	3.74715	2.5022	316.694	1.2522	79.8546	1.2522	1.23647	2.5022	154.798	2.5022	3.86995	2.5022	319.355
1.3522	120.789	1.3522	1.32293	2.7522	151.913	2.7522	3.79783	2.7522	307.429	1.3522	120.283	1.3522	1.39046	2.7522	154.602	2.7522	3.86505	2.7522	320.849
1.5022	80.3379	1.5022	1.17474	3.0022	150.46	3.0022	3.7615	3.0022	317.726	1.5022	79.847	1.5022	1.23609	3.0022	154.681	3.0022	3.86702	3.0022	320.962
1.6022	120.509	1.6022	1.32568	3.2522	149.862	3.2522	3.74655	3.2522	314.744	1.6022	120.24	1.6022	1.39051	3.2522	154.24	3.2522	3.856	3.2522	320.917
1.7522	80.2445	1.7522	1.17576	3.5022	149.794	3.5022	3.74485	3.5022	316.394	1.7522	79.9312	1.7522	1.23598	3.5022	153.878	3.5022	3.84695	3.5022	320.306
1.8522	120.683	1.8522	1.32451	3.7522	148.608	3.7522	3.7152	3.7522	320.724	1.8522	120.131	1.8522	1.39051	3.7522	154.271	3.7522	3.85677	3.7522	320.034
2.0022	80.359	2.0022	1.17384	4.0022	149.679	4.0022	3.74198	4.0022	312.05	2.0022	80.0044	2.0022	1.23569	4.0022	154.563	4.0022	3.86408	4.0022	318.501
2.1022	120.756	2.1022	1.32329	4.2522	151.285	4.2522	3.78213	4.2522	317.227	2.1022	120.076	2.1022	1.3907	4.2522	155.137	4.2522	3.87843	4.2522	318.594
2.2522	80.4564	2.2522	1.17301	4.5022	148.486	4.5022	3.71215	4.5022	317.887	2.2522	80.1041	2.2522	1.23592	4.5022	154.869	4.5022	3.87173	4.5022	318.736
2.3522	120.759	2.3522	1.32321	4.7522	149.021	4.7522	3.72553	4.7522	316.121	2.3522	120.013	2.3522	1.39093	4.7522	154.791	4.7522	3.86978	4.7522	318.451
2.5022	80.3216	2.5022	1.17292	5.0022	150.322	5.0022	3.75805	5.0022	318.207	2.5022	80.0374	2.5022	1.23605	5.0022	154.799	5.0022	3.86998	5.0022	320.591
2.6022	120.837	2.6022	1.32281	5.2522	148.179	5.2522	3.70447	5.2522	320.146	2.6022	120.086	2.6022	1.39084	5.2522	154.507	5.2522	3.86267	5.2522	320.69
2.7522	80.4282	2.7522	1.17362	5.5022	149.037	5.5022	3.72593	5.5022	318.41	2.7522	79.8897	2.7522	1.23619	5.5022	154.161	5.5022	3.85403	5.5022	319.608
2.8522	120.524	2.8522	1.32553	5.7522	149.939	5.7522	3.74848	5.7522	314.293	2.8522	120.187	2.8522	1.39079	5.7522	153.642	5.7522	3.84105	5.7522	320.08
3.0022	80.2886	3.0022	1.17423	6.0022	151.056	6.0022	3.7764	6.0022	315.01	3.0022	79.8102	3.0022	1.23633	6.0022	154.091	6.0022	3.85228	6.0022	320.87
3.1022	120.657	3.1022	1.32469	6.2522	148.7	6.2522	3.7175	6.2522	317.977	3.1022	120.245	3.1022	1.39101	6.2522	154.161	6.2522	3.85403	6.2522	319.316
3.2522	80.2978	3.2522	1.17542	6.5022	150.253	6.5022	3.75632	6.5022	316.471	3.2522	79.7588	3.2522	1.2366	6.5022	154.822	6.5022	3.87055	6.5022	319.043
3.3522	120.545	3.3522	1.32529	6.7522	148.761	6.7522	3.71902	6.7522	319.682	3.3522	120.268	3.3522	1.39084	6.7522	154.933	6.7522	3.87332	6.7522	318.453
3.5022	80.2862	3.5022	1.17515	7.0022	149.564	7.0022	3.7391	7.0022	318.553	3.5022	79.8019	3.5022	1.23661	7.0022	155.081	7.0022	3.87703	7.0022	318.228
3.6022	120.608	3.6022	1.32494	7.2522	148.118	7.2522	3.70295	7.2522	320.536	3.6022	120.252	3.6022	1.39049	7.2522	154.791	7.2522	3.86978	7.2522	319.562
3.7522	80.3006	3.7522	1.17406	7.5022	148.669	7.5022	3.71672	7.5022	318.391	3.7522	79.8051	3.7522	1.23617	7.5022	154.633	7.5022	3.86583	7.5022	320.634
3.8522	120.828	3.8522	1.32267	7.7522	149.327	7.7522	3.73318	7.7522	317.121	3.8522	120.213	3.8522	1.39044	7.7522	154.224	7.7522	3.8556	7.7522	320.921
4.0022	80.3667	4.0022	1.1749	8.0022	148.945	8.0022	3.72363	8.0022	319.01	4.0022	79.9395	4.0022	1.23602	8.0022	153.878	8.0022	3.84695	8.0022	320.822
4.1022	120.574	4.1022	1.32458	8.2522	152.035	8.2522	3.80088	8.2522	304.561	4.1022	120.147	4.1022	1.39058	8.2522	154.052	8.2522	3.8513	8.2522	319.782
4.2522	80.244	4.2522	1.17558	8.5022	153.649	8.5022	3.84123	8.5022	310.317	4.2522	79.9673	4.2522	1.23575	8.5022	154.468	8.5022	3.8617	8.5022	319.585
4.3522	120.493	4.3522	1.32686	8.7522	149.343	8.7522	3.73358	8.7522	317.276	4.3522	120.07	4.3522	1.39088	8.7522	154.917	8.7522	3.87292	8.7522	319.507
4.5022	80.3684	4.5022	1.17483	9.0022	150.643	9.0022	3.76607	9.0022	314.475	4.5022	80.0416	4.5022	1.23595	9.0022	155.129	9.0022	3.87823	9.0022	317.758
4.6022	120.714	4.6022	1.32331	9.2522	148.914	9.2522	3.72285	9.2522	319.371	4.6022	119.968	4.6022	1.39082	9.2522	154.948	9.2522	3.8737	9.2522	317.684
4.7522	80.4205	4.7522	1.17328	9.5022	150.757	9.5022	3.76892	9.5022	311.639	4.7522	80.0896	4.7522	1.23595	9.5022	154.846	9.5022	3.87115	9.5022	319.282
4.8522	120.78	4.8522	1.3223	9.7522	149.587	9.7522	3.73968	9.7522	318.532	4.8522	120.031	4.8522	1.39074	9.7522	154.933	9.7522	3.87332	9.7522	321.613
5.0022	80.3441	5.0022	1.17396	10.0022	149.174	10.0022	3.72935	10.0022	316.536	5.0022	79.9467	5.0022	1.23614	10.0022	154.421	10.0022	3.86052	10.0022	321.711
5.1022	120.687	5.1022	1.32428	10.2522	149.969	10.2522	3.74923	10.2522	316.76	5.1022	120.169	5.1022	1.39094	10.2522	154.098	10.2522	3.85245	10.2522	320.884
5.2522	80.2983	5.2522	1.17573	10.5022	147.843	10.5022	3.69607	10.5022	323.363	5.2522	79.8245	5.2522	1.23623	10.5022	154.185	10.5022	3.85462	10.5022	319.9
5.3522	120.679	5.3522	1.32391	10.7522	147.888	10.7522	3.6972	10.7522	319.13	5.3522	120.226	5.3522	1.39074	10.7522	154.256	10.7522	3.8564	10.7522	319.178
5.5022	80.2157	5.5022	1.17524	11.0022	148.738	11.0022	3.71845	11.0022	318.593	5.5022	79.7964	5.5022	1.23659	11.0022	154.421	11.0022	3.86052	11.0022	318.644
5.6022	120.735	5.6022	1.32428	11.2522	147.996	11.2522	3.6999	11.2522	323.271	5.6022	120.239	5.6022	1.39075	11.2522	154.775	11.2522	3.86937	11.2522	318.572
5.7522	80.43	5.7522	1.17334	11.5022	147.682	11.5022	3.69205	11.5022	320.835	5.7522	79.8039	5.7522	1.2369	11.5022	155.247	11.5022	3.88117	11.5022	317.867
5.8522	120.7	5.8522	1.32328	11.7522	148.18	11.7522	3.7045	11.7522	322.916	5.8522	120.254	5.8522	1.39054	11.7522	154.933	11.7522	3.87332	11.7522	318.8
6.0022	80.371	6.0022	1.17329	12.0022	147.407	12.0022	3.68518	12.0022	322.169	6.0022	79.7964	6.0022	1.23628	12.0022	154.822	12.0022	3.87055	12.0022	320.495
6.1022	120.665	6.1022	1.32435	12.2522	149.664	12.2522	3.7416	12.2522	314.896	6.1022	120.256	6.1022	1.39037	12.2522	154.555	12.2522	3.86388	12.2522	320.648
6.2522	80.3605	6.2522	1.1735	12.5022	151.239	12.5022	3.78098	12.5022	309.354	6.2522	79.8814	6.2522	1.23606	12.5022	154.114	12.5022	3.85285	12.5022	321.054
6.3522	120.84	6.3522	1.3222	12.7522	150.689	12.7522	3.76722	12.7522	316.435	6.3522	120.163	6.3522	1.39022	12.7522	153.941	12.7522	3.84852	12.7522	320.218
6.5022	80.4319	6.5022	1.17382	13.0022	150.62	13.0022	3.7655	13.0022	315.112	6.5022	79.953	6.5022	1.23578	13.0022	153.973	13.0022	3.84932	13.0022	320.317
6.6022	120.605	6.6022	1.32407	13.2522	151.178	13.2522	3.77945	13.2522	310.487	6.6022	120.115	6.6022	1.39061	13.2522	154.445	13.2522	3.86112	13.2522	318.791
6.7522	80.2396	6.7522	1.17461	13.5022	152.708	13.5022	3.8177	13.5022	307.367	6.7522	80.0224	6.7522	1.23584	13.5022	154.823	13.5022	3.87058	13.5022	318.948
6.8522	120.788	6.8522	1.32337	13.7522	152.234	13.7522	3.80585	13.7522	309.957	6.8522	120.026	6.8522	1.39077	13.7522	155.058	13.7522	3.87645	13.7522	318.094
7.0022	80.3845	7.0022	1.17457	14.0022	150.252	14.0022	3.7563	14.0022	314.923	7.0022	80.1176	7.0022	1.23588	14.0022	155.176	14.0022	3.8794	14.0022	318.371
7.1022	120.713	7.1022	1.32414	14.2522	151.316	14.2522	3.7829	14.2522	315.904	7.1022	120.01	7.1022	1.39096	14.2522	155.058	14.2522	3.87645	14.2522	319.135
7.2522	80.3187	7.2522	1.17452	14.5022	149.954	14.5022	3.74885	14.5022	316.862	7.2522	79.9861	7.2522	1.23608	14.5022	155.153	14.5022	3.87882	14.5022	320.833
7.3522	120.798	7.3522	1.32264	14.7522	149.847	14.7522	3.74618	14.7522	315.303	7.3522	120.103	7.3522	1.39087	14.7522	154.208	14.7522	3.8552	14.7522	321.275
7.5022	80.3744	7.5022	1.17391	15.0022	150.941	15.0022	3.77352	15.0022	312.831	7.5022	79.8774	7.5022	1.23616	15.0022	153.83	15.0022	3.84575	15.0022	320.442
7.6022	120.852	7.6022	1.32258	15.2522	149.419	15.2522	3.73548	15.2522	319.724	7.6022	120.226	7.6022	1.3908	15.2522	154.098	15.2522	3.85245	15.2522	320.403
7.7522	80.4159	7.7522	1.17333	15.5022	149.381	15.5022	3.73453	15.5022	319.063	7.7522	79.7904	7.7522	1.23645	15.5022	154.043	15.5022	3.85107	15.5022	319.099
7.8522	120.71	7.8522	1.32265	15.7522	149.725	15.7522	3.74313	15.7522	313.197	7.8522	120.27	7.8522	1.39068	15.7522	154.853	15.7522	3.87133	15.7522	318.448
8.0022	80.3075	8.0022	1.1735	16.0022	151.285	16.0022	3.78213	16.0022	312.815	8.0022	79.7793	8.0022	1.23661	16.0022	154.869	16.0022	3.87173	16.0022	319.34
8.1022	120.824	8.1022	1.32244	16.2522	150.642	16.2522	3.76605	16.2522	314.714	8.1022	120.282	8.1022	1.39049	16.2522	155.389	16.2522	3.88472	16.2522	317.803
8.2522	80.4572	8.2522	1.1733	16.5022	150.781	16.5022	3.76952	16.5022	315.336	8.2522	79.8293	8.2522	1.23631	16.5022	155.153	16.5022	3.87882	16.5022	319.661
8.3522	120.524	8.3522	1.32533	16.7522	148.562	16.7522	3.71405	16.7522	319.305	8.3522	120.237	8.3522	1.39036	16.7522	154.665	16.7522	3.86662	16.7522	321.118
8.5022	80.4276	8.5022	1.17292	17.0022	151.675	17.0022	3.79188	17.0022	312.102	8.5022	79.8738	8.5022	1.23593	17.0022	154.397	17.0022	3.85993	17.0022	321.242
8.6022	120.472	8.6022	1.32657	17.2522	149.45	17.2522	3.73625	17.2522	318.526	8.6022	120.195	8.6022	1.3904	17.2522	154.162	17.2522	3.85405	17.2522	320.777
8.7522	80.4202	8.7522	1.17316	17.5022	146.994	17.5022	3.67485	17.5022	320.536	8.7522	79.9327	8.7522	1.23567	17.5022	154.28	17.5022	3.857	17.5022	320.89
8.8522	120.78	8.8522	1.3225	17.7522	148.899	17.7522	3.72248	17.7522	320.295	8.8522	120.162	8.8522	1.39058	17.7522	154.413	17.7522	3.86033	17.7522	319.934
9.0022	80.487	9.0022	1.1729	18.0022	147.957	18.0022	3.69893	18.0022	316.9	9.0022	80.0374	9.0022	1.23588	18.0022	154.68	18.0022	3.867	18.0022	320.262
9.1022	120.667	9.1022	1.32354	18.2522	149.816	18.2522	3.7454	18.2522	318.188	9.1022	120.034	9.1022	1.39101	18.2522	154.885	18.2522	3.87213	18.2522	319.577
9.2522	80.358	9.2522	1.17348	18.5022	150.895	18.5022	3.77237	18.5022	313.842	9.2522	80.1147	9.2522	1.23608	18.5022	155.2	18.5022	3.88	18.5022	319.079
9.3522	120.852	9.3522	1.32239	18.7522	152.234	18.7522	3.80585	18.7522	305.211	9.3522	119.97	9.3522	1.39102	18.7522	154.995	18.7522	3.87487	18.7522	318.755
9.5022	80.4709	9.5022	1.174	19.0022	152.548	19.0022	3.8137	19.0022	312.876	9.5022	80.0311	9.5022	1.23605	19.0022	154.751	19.0022	3.86877	19.0022	320.269
9.6022	120.602	9.6022	1.32476	19.2522	149.832	19.2522	3.7458	19.2522	314.377	9.6022	120.083	9.6022	1.39089	19.2522	154.429	19.2522	3.86072	19.2522	321.541
9.7522	80.3929	9.7522	1.17307	19.5022	151.423	19.5022	3.78558	19.5022	311.629	9.7522	79.8621	9.7522	1.23614	19.5022	153.878	19.5022	3.84695	19.5022	321.415
9.8522	120.759	9.8522	1.32265	19.7522	149.648	19.7522	3.7412	19.7522	319.288	9.8522	120.238	9.8522	1.39107	19.7522	154.019	19.7522	3.85047	19.7522	321.226
10.0022	80.4207	10.0022	1.1729	20.0022	150.941	20.0022	3.77352	20.0022	315.873	10.0022	79.7961	10.0022	1.23628	20.0022	154.044	20.0022	3.8511	20.0022	320.122
10.1022	120.873	10.1022	1.32207	20.2522	150.567	20.2522	3.76417	20.2522	312.325	10.1022	120.309	10.1022	1.3907	20.2522	154.555	20.2522	3.86388	20.2522	319.145
10.2522	80.4159	10.2522	1.17363	20.5022	149.771	20.5022	3.74428	20.5022	311.084	10.2522	79.7536	10.2522	1.23658	20.5022	154.752	20.5022	3.8688	20.5022	318.882
10.3522	120.684	10.3522	1.3236	20.7522	152.387	20.7522	3.80967	20.7522	312.152	10.3522	120.272	10.3522	1.39068	20.7522	154.948	20.7522	3.8737	20.7522	318.862
10.5022	80.2065	10.5022	1.17524	21.0022	151.997	21.0022	3.79992	21.0022	313.692	10.5022	79.7971	10.5022	1.23654	21.0022	155.129	21.0022	3.87823	21.0022	318.041
10.6022	120.791	10.6022	1.32308	21.2522	152.28	21.2522	3.807	21.2522	304.168	10.6022	120.254	10.6022	1.39073	21.2522	154.806	21.2522	3.87015	21.2522	320.783
10.7522	80.3273	10.7522	1.1749	21.5022	153.076	21.5022	3.8269	21.5022	309.862	10.7522	79.8908	10.7522	1.23625	21.5022	154.563	21.5022	3.86408	21.5022	321.954
10.8522	120.763	10.8522	1.32279	21.7522	150.72	21.7522	3.768	21.7522	316.423	10.8522	120.197	10.8522	1.39051	21.7522	154.162	21.7522	3.85405	21.7522	320.776
11.0022	80.3027	11.0022	1.17492	22.0022	149.013	22.0022	3.72533	22.0022	316.286	11.0022	79.9756	11.0022	1.23626	22.0022	154.043	22.0022	3.85107	22.0022	320.829
11.1022	120.72	11.1022	1.32366	22.2522	149.954	22.2522	3.74885	22.2522	314.644	11.1022	120.159	11.1022	1.39068	22.2522	153.988	22.2522	3.8497	22.2522	320.308
11.2522	80.2205	11.2522	1.17698	22.5022	152.8	22.5022	3.82	22.5022	311.779	11.2522	80.0224	11.2522	1.2362	22.5022	154.374	22.5022	3.85935	22.5022	319.163
11.3522	120.621	11.3522	1.32498	22.7522	149.648	22.7522	3.7412	22.7522	314.088	11.3522	120.085	11.3522	1.39098	22.7522	154.728	22.7522	3.8682	22.7522	319.08
11.5022	80.27	11.5022	1.17639	23.0022	151.653	23.0022	3.79133	23.0022	308.909	11.5022	80.0807	11.5022	1.2359	23.0022	155.436	23.0022	3.8859	23.0022	318.895
11.6022	120.701	11.6022	1.32407	23.2522	150.505	23.2522	3.76262	23.2522	318.287	11.6022	119.966	11.6022	1.39115	23.2522	155.2	23.2522	3.88	23.2522	319.086
11.7522	80.153	11.7522	1.17703	23.5022	149.679	23.5022	3.74198	23.5022	318.831	11.7522	80.07	11.7522	1.23626	23.5022	154.067	23.5022	3.85168	23.5022	320.384
11.8522	120.653	11.8522	1.32521	23.7522	148.899	23.7522	3.72248	23.7522	316.675	11.8522	120.074	11.8522	1.3912	23.7522	154.618	23.7522	3.86545	23.7522	320.836
12.0022	80.2322	12.0022	1.17753	24.0022	148.646	24.0022	3.71615	24.0022	318.081	12.0022	79.9432	12.0022	1.23619	24.0022	154.161	24.0022	3.85403	24.0022	320.598
12.1022	120.558	12.1022	1.32494	24.2522	149.235	24.2522	3.73088	24.2522	321.37	12.1022	120.198	12.1022	1.39101	24.2522	155.011	24.2522	3.87527	24.2522	320.647
12.2522	80.2854	12.2522	1.17443	24.5022	147.338	24.5022	3.68345	24.5022	321.411	12.2522	79.8494	12.2522	1.23656	24.5022	154.539	24.5022	3.86348	24.5022	320.103
12.3522	120.669	12.3522	1.32409	24.7522	150.26	24.7522	3.7565	24.7522	314.074	12.3522	120.252	12.3522	1.39112	24.7522	154.979	24.7522	3.87447	24.7522	319.576
12.5022	80.441	12.5022	1.17327	25.0022	149.771	25.0022	3.74428	25.0022	312.576	12.5022	79.7746	12.5022	1.23685	25.0022	155.247	25.0022	3.88117	25.0022	319.793
12.6022	120.668	12.6022	1.32451	25.2522	151.393	25.2522	3.78483	25.2522	314.464	12.6022	120.28	12.6022	1.39096	25.2522	155.09	25.2522	3.87725	25.2522	318.502
12.7522	80.4465	12.7522	1.17302	25.5022	149.289	25.5022	3.73223	25.5022	311.673	12.7522	79.8146	12.7522	1.23693	25.5022	154.515	25.5022	3.86287	25.5022	318.304
12.8522	120.66	12.8522	1.32371	25.7522	152.356	25.7522	3.8089	25.7522	310.226	12.8522	120.276	12.8522	1.39087	25.7522	155.059	25.7522	3.87648	25.7522	320.005
13.0022	80.3242	13.0022	1.17345	26.0022	153.167	26.0022	3.82918	26.0022	308.736	13.0022	79.8285	13.0022	1.2368	26.0022	154.609	26.0022	3.86523	26.0022	320.049
13.1022	120.741	13.1022	1.32407	26.2522	151.898	26.2522	3.79745	26.2522	311.601	13.1022	120.278	13.1022	1.39077	26.2522	154.46	26.2522	3.8615	26.2522	320.261
13.2522	80.4404	13.2522	1.17331	26.5022	151.332	26.5022	3.7833	26.5022	314.174	13.2522	79.9316	13.2522	1.23628	26.5022	154.303	26.5022	3.85758	26.5022	320.419
13.3522	120.676	13.3522	1.32449	26.7522	147.736	26.7522	3.6934	26.7522	322.82	13.3522	120.136	13.3522	1.39073	26.7522	154.46	26.7522	3.8615	26.7522	320.161
13.5022	80.4125	13.5022	1.17256	27.0022	148.761	27.0022	3.71902	27.0022	314.482	13.5022	79.9738	13.5022	1.23626	27.0022	154.28	27.0022	3.857	27.0022	320.36
13.6022	120.616	13.6022	1.32526	27.2522	150.688	27.2522	3.7672	27.2522	315.78	13.6022	120.163	13.6022	1.39108	27.2522	154.492	27.2522	3.8623	27.2522	319.749
13.7522	80.409	13.7522	1.17359	27.5022	149.747	27.5022	3.74368	27.5022	320.113	13.7522	80.0586	13.7522	1.23622	27.5022	154.775	27.5022	3.86937	27.5022	318.598
13.8522	120.529	13.8522	1.32582	27.7522	147.276	27.7522	3.6819	27.7522	322.236	13.8522	120.013	13.8522	1.39128	27.7522	155.168	27.7522	3.8792	27.7522	317.42
14.0022	80.3801	14.0022	1.17407	28.0022	151.332	28.0022	3.7833	28.0022	309.142	14.0022	80.1029	14.0022	1.23623	28.0022	155.128	28.0022	3.8782	28.0022	318.875
14.1022	120.677	14.1022	1.32432	28.2522	152.402	28.2522	3.81005	28.2522	309.467	14.1022	120.009	14.1022	1.39141	28.2522	154.853	28.2522	3.87133	28.2522	320.263
14.2522	80.2018	14.2522	1.17539	28.5022	150.734	28.5022	3.76835	28.5022	316.696	14.2522	79.9857	14.2522	1.23644	28.5022	154.397	28.5022	3.85993	28.5022	319.457
14.3522	120.716	14.3522	1.32671	28.7522	150.612	28.7522	3.7653	28.7522	310.414	14.3522	120.106	14.3522	1.3915	28.7522	154.555	28.7522	3.86388	28.7522	321.411
14.5022	80.3243	14.5022	1.17591	29.0022	153.168	29.0022	3.8292	29.0022	309.554	14.5022	79.8526	14.5022	1.23645	29.0022	153.972	29.0022	3.8493	29.0022	320.423
14.6022	120.664	14.6022	1.32586	29.2522	150.964	29.2522	3.7741	29.2522	312.773	14.6022	120.199	14.6022	1.3916	29.2522	154.224	29.2522	3.8556	29.2522	320.255
14.7522	80.3358	14.7522	1.17356	29.5022	151.354	29.5022	3.78385	29.5022	311.829	14.7522	79.7984	14.7522	1.23711	29.5022	154.444	29.5022	3.8611	29.5022	319.303
14.8522	120.747	14.8522	1.3234	29.7522	149.893	29.7522	3.74733	29.7522	316.753	14.8522	120.283	14.8522	1.39132	29.7522	155.089	29.7522	3.87723	29.7522	318.79
15.0022	80.2964	15.0022	1.17474	30.0022	150.092	30.0022	3.7523	30.0022	317.898	15.0022	79.7976	15.0022	1.23701	30.0022	155.035	30.0022	3.87588	30.0022	317.65
15.1022	120.611	15.1022	1.32568	30.2522	148.592	30.2522	3.7148	30.2522	320.275	15.1022	120.296	15.1022	1.39084	30.2522	155.184	30.2522	3.8796	30.2522	318.121
15.2522	80.3158	15.2522	1.17507	30.5022	151.561	30.5022	3.78903	30.5022	308.507	15.2522	79.8204	15.2522	1.237	30.5022	154.751	30.5022	3.86877	30.5022	320.195
15.3522	120.689	15.3522	1.32449	30.7522	151.836	30.7522	3.7959	30.7522	313.858	15.3522	120.264	15.3522	1.3911	30.7522	154.948	30.7522	3.8737	30.7522	321.132
15.5022	80.2342	15.5022	1.17478	31.0022	150.551	31.0022	3.76377	31.0022	316.22	15.5022	79.922	15.5022	1.23675	31.0022	154.681	31.0022	3.86702	31.0022	320.974
15.6022	120.684	15.6022	1.32416	31.2522	149.113	31.2522	3.72783	31.2522	314.746	15.6022	120.215	15.6022	1.3908	31.2522	154.035	31.2522	3.85087	31.2522	320.717
15.7522	80.4612	15.7522	1.17334	31.5022	150.092	31.5022	3.7523	31.5022	319.239	15.7522	79.9947	15.7522	1.23641	31.5022	153.996	31.5022	3.8499	31.5022	320.062
15.8522	120.745	15.8522	1.32307	31.7522	148.027	31.7522	3.70067	31.7522	319.938	15.8522	120.163	15.8522	1.39126	31.7522	154.743	31.7522	3.86857	31.7522	319.346
16.0022	80.4112	16.0022	1.1726	32.0022	151.606	32.0022	3.79015	32.0022	313.162	16.0022	80.0279	16.0022	1.23623	32.0022	154.374	32.0022	3.85935	32.0022	318.252
16.1022	120.751	16.1022	1.32389	32.2522	149.939	32.2522	3.74848	32.2522	313.508	16.1022	120.088	16.1022	1.3911	32.2522	155.593	32.2522	3.88983	32.2522	318.125
16.2522	80.4783	16.2522	1.17302	32.5022	151.515	32.5022	3.78788	32.5022	313.463	16.2522	80.0976	16.2522	1.23626	32.5022	155.105	32.5022	3.87763	32.5022	318.617
16.3522	120.695	16.3522	1.32366	32.7522	148.99	32.7522	3.72475	32.7522	318.308	16.3522	119.987	16.3522	1.39165	32.7522	155.152	32.7522	3.8788	32.7522	320.06
16.5022	80.4404	16.5022	1.17294	33.0022	149.266	33.0022	3.73165	33.0022	314.416	16.5022	79.9972	16.5022	1.23621	33.0022	154.657	33.0022	3.86643	33.0022	321.238
16.6022	120.707	16.6022	1.32373	33.2522	150.016	33.2522	3.7504	33.2522	320.041	16.6022	120.085	16.6022	1.39136	33.2522	154.288	33.2522	3.8572	33.2522	321.578
16.7522	80.3186	16.7522	1.17353	33.5022	147.935	33.5022	3.69837	33.5022	318.29	16.7522	79.8608	16.7522	1.23655	33.5022	154.444	33.5022	3.8611	33.5022	320.512
16.8522	120.838	16.8522	1.32209	33.7522	152.173	33.7522	3.80432	33.7522	307.03	16.8522	120.199	16.8522	1.39121	33.7522	154.051	33.7522	3.85127	33.7522	320.212
17.0022	80.4831	17.0022	1.17361	34.0022	151.147	34.0022	3.77867	34.0022	314.679	17.0022	79.8107	17.0022	1.23706	34.0022	154.373	34.0022	3.85933	34.0022	320.87
17.1022	120.524	17.1022	1.32529	34.2522	150.061	34.2522	3.75152	34.2522	313.745	17.1022	120.291	17.1022	1.39146	34.2522	154.806	34.2522	3.87015	34.2522	320.413
17.2522	80.2415	17.2522	1.17484	34.5022	151.698	34.5022	3.79245	34.5022	315.011	17.2522	79.7917	17.2522	1.23702	34.5022	155.082	34.5022	3.87705	34.5022	318.107
17.3522	120.666	17.3522	1.32429	34.7522	149.526	34.7522	3.73815	34.7522	315.061	17.3522	120.294	17.3522	1.39118	34.7522	154.963	34.7522	3.87407	34.7522	318.551
17.5022	80.2948	17.5022	1.1762	35.0022	149.931	35.0022	3.74828	35.0022	317.853	17.5022	79.7916	17.5022	1.2368	35.0022	154.917	35.0022	3.87292	35.0022	318.49
17.6022	120.695	17.6022	1.3232	35.2522	149.434	35.2522	3.73585	35.2522	318.147	17.6022	120.278	17.6022	1.39108	35.2522	155.043	35.2522	3.87608	35.2522	320.199
17.7522	80.31	17.7522	1.17487	35.5022	149.518	35.5022	3.73795	35.5022	316.674	17.7522	79.8803	17.7522	1.23638	35.5022	154.468	35.5022	3.8617	35.5022	321.806
17.8522	120.727	17.8522	1.32377	35.7522	150.123	35.7522	3.75307	35.7522	315.329	17.8522	120.229	17.8522	1.39079	35.7522	154.098	35.7522	3.85245	35.7522	320.551
18.0022	80.231	18.0022	1.17469	36.0022	148.256	36.0022	3.7064	36.0022	319.672	18.0022	79.8848	18.0022	1.2363	36.0022	154.091	36.0022	3.85228	36.0022	320.533
18.1022	120.756	18.1022	1.32265	36.2522	148.424	36.2522	3.7106	36.2522	320.572	18.1022	120.19	18.1022	1.39098	36.2522	154.224	36.2522	3.8556	36.2522	319.996
18.2522	80.4688	18.2522	1.17348	36.5022	147.728	36.5022	3.6932	36.5022	315.569	18.2522	80.0246	18.2522	1.23626	36.5022	154.492	36.5022	3.8623	36.5022	320.357
18.3522	120.685	18.3522	1.3233	36.7522	152.479	36.7522	3.81197	36.7522	308.989	18.3522	120.221	18.3522	1.39115	36.7522	154.869	36.7522	3.87173	36.7522	319.334
18.5022	80.3493	18.5022	1.1735	37.0022	153.19	37.0022	3.82975	37.0022	311.943	18.5022	80.0782	18.5022	1.23621	37.0022	155.248	37.0022	3.8812	37.0022	318.126
18.6022	120.729	18.6022	1.32439	37.2522	149.45	37.2522	3.73625	37.2522	317.605	18.6022	120.026	18.6022	1.39141	37.2522	155.043	37.2522	3.87608	37.2522	318.761
18.7522	80.502	18.7522	1.17266	37.5022	148.945	37.5022	3.72363	37.5022	316.367	18.7522	80.061	18.7522	1.23641	37.5022	154.775	37.5022	3.86937	37.5022	321.121
18.8522	120.557	18.8522	1.32489	37.7522	151.729	37.7522	3.79323	37.7522	312.123	18.8522	120.042	18.8522	1.3914	37.7522	154.696	37.7522	3.8674	37.7522	321.131
19.0022	80.382	19.0022	1.17311	38.0022	149.679	38.0022	3.74198	38.0022	311.377	19.0022	79.9179	19.0022	1.23647	38.0022	154.208	38.0022	3.8552	38.0022	320.512
19.1022	120.603	19.1022	1.32565	38.2522	153.749	38.2522	3.84373	38.2522	308.812	19.1022	120.163	19.1022	1.39122	38.2522	153.894	38.2522	3.84735	38.2522	320.684
19.2522	80.328	19.2522	1.17422	38.5022	149.817	38.5022	3.74543	38.5022	312.08	19.2522	79.8242	19.2522	1.23674	38.5022	154.02	38.5022	3.8505	38.5022	321.123
19.3522	120.699	19.3522	1.32405	38.7522	150.658	38.7522	3.76645	38.7522	317.182	19.3522	120.278	19.3522	1.39117	38.7522	154.429	38.7522	3.86072	38.7522	320.135
19.5022	80.3526	19.5022	1.17457	39.0022	148.991	39.0022	3.72478	39.0022	316.438	19.5022	79.7781	19.5022	1.23711	39.0022	154.988	39.0022	3.8747	39.0022	319.913
19.6022	120.503	19.6022	1.326	39.2522	150.765	39.2522	3.76912	39.2522	314.042	19.6022	120.289	19.6022	1.39098	39.2522	155.059	39.2522	3.87648	39.2522	319.816
19.7522	80.2221	19.7522	1.17497	39.5022	152.341	39.5022	3.80852	39.5022	314.054	19.7522	79.7721	19.7522	1.23696	39.5022	154.822	39.5022	3.87055	39.5022	317.815
19.8522	120.662	19.8522	1.32461	39.7522	148.424	39.7522	3.7106	39.7522	319.365	19.8522	120.277	19.8522	1.39098	39.7522	154.869	39.7522	3.87173	39.7522	320.744
20.0022	80.2781	20.0022	1.17634	40.0022	150.506	40.0022	3.76265	40.0022	313.186	20.0022	79.8287	20.0022	1.23668	40.0022	154.728	40.0022	3.8682	40.0022	322.051
20.1022	120.374	20.1022	1.32728	40.2522	149.312	40.2522	3.7328	40.2522	318.873	20.1022	120.23	20.1022	1.39073	40.2522	154.303	40.2522	3.85758	40.2522	321.976
20.2522	80.3296	20.2522	1.17454	40.5022	148.807	40.5022	3.72017	40.5022	320.902	20.2522	79.9245	20.2522	1.23644	40.5022	154.232	40.5022	3.8558	40.5022	321.33
20.3522	120.644	20.3522	1.3251	40.7522	148.363	40.7522	3.70907	40.7522	318.933	20.3522	120.169	20.3522	1.39099	40.7522	153.863	40.7522	3.84658	40.7522	321.01
20.5022	80.3328	20.5022	1.17407	41.0022	151.239	41.0022	3.78098	41.0022	307.779	20.5022	79.9846	20.5022	1.23626	41.0022	154.516	41.0022	3.8629	41.0022	320.215
20.6022	120.685	20.6022	1.32384	41.2522	153.336	41.2522	3.8334	41.2522	309.408	20.6022	120.122	20.6022	1.39101	41.2522	154.979	41.2522	3.87447	41.2522	320.567
20.7522	80.4548	20.7522	1.17362	41.5022	152.043	41.5022	3.80107	41.5022	306.651	20.7522	80.0629	20.7522	1.23617	41.5022	155.199	41.5022	3.87997	41.5022	319.704
20.8522	120.539	20.8522	1.32601	41.7522	152.632	41.7522	3.8158	41.7522	309.326	20.8522	120.047	20.8522	1.39112	41.7522	154.979	41.7522	3.87447	41.7522	318.478
21.0022	80.3194	21.0022	1.17441	42.0022	153.925	42.0022	3.84813	42.0022	310.541	21.0022	80.0902	21.0022	1.23616	42.0022	154.917	42.0022	3.87292	42.0022	320.264
21.1022	120.59	21.1022	1.32641	42.2522	150.796	42.2522	3.7699	42.2522	309.716	21.1022	119.998	21.1022	1.39129	42.2522	154.602	42.2522	3.86505	42.2522	321.62
21.2522	80.4546	21.2522	1.17374	42.5022	154.567	42.5022	3.86417	42.5022	303.624	21.2522	79.9366	21.2522	1.23628	42.5022	154.704	42.5022	3.8676	42.5022	322.217
21.3522	120.479	21.3522	1.32602	42.7522	152.616	42.7522	3.8154	42.7522	312.051	21.3522	120.168	21.3522	1.39109	42.7522	154.035	42.7522	3.85087	42.7522	321.568
21.5022	80.3383	21.5022	1.17345	43.0022	151.882	43.0022	3.79705	43.0022	311.026	21.5022	79.8089	21.5022	1.23663	43.0022	153.665	43.0022	3.84163	43.0022	320.221
21.6022	120.547	21.6022	1.32653	43.2522	151.147	43.2522	3.77867	43.2522	311.909	21.6022	120.265	21.6022	1.3912	43.2522	154.256	43.2522	3.8564	43.2522	320.743
21.7522	80.2709	21.7522	1.17515	43.5022	151.079	43.5022	3.77698	43.5022	309.332	21.7522	79.7892	21.7522	1.23674	43.5022	154.515	43.5022	3.86287	43.5022	320.102
21.8522	120.553	21.8522	1.32587	43.7522	152.938	43.7522	3.82345	43.7522	310.05	21.8522	120.25	21.8522	1.3909	43.7522	154.995	43.7522	3.87487	43.7522	319.963
22.0022	80.4801	22.0022	1.17363	44.0022	152.639	44.0022	3.81597	44.0022	306.628	22.0022	79.7904	22.0022	1.23678	44.0022	155.034	44.0022	3.87585	44.0022	318.651
22.1022	120.795	22.1022	1.32265	44.2522	154.008	44.2522	3.8502	44.2522	303.678	22.1022	120.27	22.1022	1.39082	44.2522	154.995	44.2522	3.87487	44.2522	318.851
22.2522	80.4016	22.2522	1.17243	44.5022	154.292	44.5022	3.8573	44.5022	305.95	22.2522	79.8295	22.2522	1.23653	44.5022	154.798	44.5022	3.86995	44.5022	320.901
22.3522	120.834	22.3522	1.32238	44.7522	150.872	44.7522	3.7718	44.7522	315.508	22.3522	120.261	22.3522	1.39052	44.7522	154.523	44.7522	3.86307	44.7522	322.066
22.5022	80.4817	22.5022	1.17366	45.0022	150.321	45.0022	3.75802	45.0022	313.7	22.5022	79.8663	22.5022	1.23661	45.0022	153.902	45.0022	3.84755	45.0022	320.558
22.6022	120.401	22.6022	1.32646	45.2522	149.939	45.2522	3.74848	45.2522	313.424	22.6022	120.171	22.6022	1.39098	45.2522	153.768	45.2522	3.8442	45.2522	320.353
22.7522	80.3484	22.7522	1.17403	45.5022	151.607	45.5022	3.79018	45.5022	314.746	22.7522	79.9514	22.7522	1.23605	45.5022	154.114	45.5022	3.85285	45.5022	320.215
22.8522	120.729	22.8522	1.32368	45.7522	150.199	45.7522	3.75497	45.7522	314.677	22.8522	120.124	22.8522	1.39077	45.7522	154.523	45.7522	3.86307	45.7522	320.642
23.0022	80.3632	23.0022	1.17338	46.0022	150.115	46.0022	3.75287	46.0022	311.635	23.0022	80.0351	23.0022	1.2356	46.0022	154.94	46.0022	3.8735	46.0022	318.893
23.1022	120.533	23.1022	1.32503	46.2522	151.3	46.2522	3.7825	46.2522	314.126	23.1022	120.037	23.1022	1.39103	46.2522	154.979	46.2522	3.87447	46.2522	318.273
23.2522	80.385	23.2522	1.17455	46.5022	151.768	46.5022	3.7942	46.5022	308.338	23.2522	80.0681	23.2522	1.23598	46.5022	155.223	46.5022	3.88057	46.5022	318.491
23.3522	120.574	23.3522	1.32506	46.7522	154.07	46.7522	3.85175	46.7522	306.394	23.3522	120.007	23.3522	1.39118	46.7522	154.838	46.7522	3.87095	46.7522	321.179
23.5022	80.2388	23.5022	1.17515	47.0022	149.449	47.0022	3.73623	47.0022	317.404	23.5022	79.9497	23.5022	1.23659	47.0022	154.893	47.0022	3.87233	47.0022	322.431
23.6022	120.706	23.6022	1.32483	47.2522	149.786	47.2522	3.74465	47.2522	315.718	23.6022	120.104	23.6022	1.39065	47.2522	154.161	47.2522	3.85403	47.2522	321.822
23.7522	80.3226	23.7522	1.17553	47.5022	150.712	47.5022	3.7678	47.5022	315.066	23.7522	79.8621	23.7522	1.23638	47.5022	153.925	47.5022	3.84813	47.5022	321.337
23.8522	120.606	23.8522	1.32443	47.7522	149.235	47.7522	3.73088	47.7522	314.994	23.8522	120.201	23.8522	1.39099	47.7522	154.177	47.7522	3.85442	47.7522	320.652
24.0022	80.1814	24.0022	1.17584	48.0022	150.941	48.0022	3.77352	48.0022	316.034	24.0022	79.8012	24.0022	1.23642	48.0022	154.538	48.0022	3.86345	48.0022	320.24
24.1022	120.672	24.1022	1.32448	48.2522	149.556	48.2522	3.7389	48.2522	316.666	24.1022	120.242	24.1022	1.39058	48.2522	155.105	48.2522	3.87763	48.2522	319.453
24.2522	80.1773	24.2522	1.17685	48.5022	149.496	48.5022	3.7374	48.5022	312.694	24.2522	79.8029	24.2522	1.2357	48.5022	155.034	48.5022	3.87585	48.5022	319.447
24.3522	120.549	24.3522	1.32608	48.7522	152.096	48.7522	3.8024	48.7522	311.281	24.3522	120.281	24.3522	1.39071	48.7522	155.026	48.7522	3.87565	48.7522	318.882
24.5022	80.1858	24.5022	1.17731	49.0022	151.951	49.0022	3.79878	49.0022	310.226	24.5022	79.8107	24.5022	1.23605	49.0022	154.87	49.0022	3.87175	49.0022	320.447
24.6022	120.617	24.6022	1.32464	49.2522	150.214	49.2522	3.75535	49.2522	315.88	24.6022	120.251	24.6022	1.39058	49.2522	154.838	49.2522	3.87095	49.2522	321.961
24.7522	80.3165	24.7522	1.17405	49.5022	151.928	49.5022	3.7982	49.5022	309.821	24.7522	79.8704	24.7522	1.23545	49.5022	154.444	49.5022	3.8611	49.5022	322.367
24.8522	120.694	24.8522	1.32431	49.7522	150.184	49.7522	3.7546	49.7522	317.142	24.8522	120.192	24.8522	1.39043	49.7522	154.051	49.7522	3.85127	49.7522	322.289
25.0022	80.5457	25.0022	1.17267	50.0022	150.161	50.0022	3.75402	50.0022	315.397	25.0022	79.9433	25.0022	1.23562	50.0022	154.209	50.0022	3.85522	50.0022	320.729
25.1022	120.752	25.1022	1.32244	50.2522	150.673	50.2522	3.76682	50.2522	312.797	25.1022	120.182	25.1022	1.39087	50.2522	154.508	50.2522	3.8627	50.2522	320.478
25.2522	80.4127	25.2522	1.17275	50.5022	150.414	50.5022	3.76035	50.5022	314.168	25.2522	80.0323	25.2522	1.23562	50.5022	154.633	50.5022	3.86583	50.5022	320.244
25.3522	120.734	25.3522	1.32414	50.7522	152.019	50.7522	3.80048	50.7522	307.985	25.3522	120.066	25.3522	1.39071	50.7522	154.743	50.7522	3.86857	50.7522	319.886
25.5022	80.4084	25.5022	1.17299	51.0022	152.065	51.0022	3.80163	51.0022	307.25	25.5022	80.0928	25.5022	1.236	51.0022	155.2	51.0022	3.88	51.0022	319.409
25.6022	120.766	25.6022	1.32228	51.2522	153.794	51.2522	3.84485	51.2522	306.503	25.6022	120.004	25.6022	1.39051	51.2522	155.2	51.2522	3.88	51.2522	320.351
25.7522	80.4858	25.7522	1.17267	51.5022	153.603	51.5022	3.84008	51.5022	306.569	25.7522	79.9742	25.7522	1.2356	51.5022	154.893	51.5022	3.87233	51.5022	321.172
25.8522	120.607	25.8522	1.32503	51.7522	151.607	51.7522	3.79018	51.7522	313.576	25.8522	120.064	25.8522	1.39066	51.7522	154.476	51.7522	3.8619	51.7522	322.384
26.0022	80.3729	26.0022	1.17278	52.0022	151.882	52.0022	3.79705	52.0022	308.115	26.0022	79.9103	26.0022	1.23619	52.0022	154.705	52.0022	3.86762	52.0022	321.285
26.1022	120.623	26.1022	1.32595	52.2522	152.616	52.2522	3.8154	52.2522	311.559	26.1022	120.171	26.1022	1.3908	52.2522	153.894	52.2522	3.84735	52.2522	321.378
26.2522	80.424	26.2522	1.1736	52.5022	150.069	52.5022	3.75172	52.5022	315.693	26.2522	79.8233	26.2522	1.23619	52.5022	153.548	52.5022	3.8387	52.5022	321.294
26.3522	120.496	26.3522	1.3255	52.7522	149.45	52.7522	3.73625	52.7522	314.192	26.3522	120.234	26.3522	1.39065	52.7522	154.571	52.7522	3.86428	52.7522	320.656
26.5022	80.3356	26.5022	1.17379	53.0022	151.4	53.0022	3.785	53.0022	314.652	26.5022	79.8092	26.5022	1.23633	53.0022	155.035	53.0022	3.87588	53.0022	318.998
26.6022	120.64	26.6022	1.32513	53.2522	149.22	53.2522	3.7305	53.2522	315.27	26.6022	120.254	26.6022	1.39063	53.2522	155.184	53.2522	3.8796	53.2522	318.729
26.7522	80.2805	26.7522	1.17492	53.5022	150.643	53.5022	3.76607	53.5022	313.32	26.7522	79.8209	26.7522	1.23612	53.5022	155.058	53.5022	3.87645	53.5022	319.964
26.8522	120.731	26.8522	1.32265	53.7522	149.954	53.7522	3.74885	53.7522	316.275	26.8522	120.252	26.8522	1.39058	53.7522	154.979	53.7522	3.87447	53.7522	321.32
27.0022	80.2412	27.0022	1.17441	54.0022	150.551	54.0022	3.76377	54.0022	313.141	27.0022	79.837	27.0022	1.23602	54.0022	154.728	54.0022	3.8682	54.0022	321.861
27.1022	120.751	27.1022	1.32317	54.2522	149.724	54.2522	3.7431	54.2522	317.58	27.1022	120.267	27.1022	1.3903	54.2522	153.862	54.2522	3.84655	54.2522	320.802
27.2522	80.3439	27.2522	1.17403	54.5022	150.574	54.5022	3.76435	54.5022	314.497	27.2522	79.8966	27.2522	1.23594	54.5022	153.831	54.5022	3.84578	54.5022	322.163
27.3522	120.613	27.3522	1.32472	54.7522	150.23	54.7522	3.75575	54.7522	314.41	27.3522	120.171	27.3522	1.39043	54.7522	154.098	54.7522	3.85245	54.7522	321.554
27.5022	80.3121	27.5022	1.17597	55.0022	151.767	55.0022	3.79418	55.0022	310.719	27.5022	79.979	27.5022	1.23593	55.0022	154.185	55.0022	3.85462	55.0022	320.458
27.6022	120.527	27.6022	1.32572	55.2522	150.367	55.2522	3.75917	55.2522	315.954	27.6022	120.074	27.6022	1.3907	55.2522	155.215	55.2522	3.88037	55.2522	320.014
27.7522	80.1472	27.7522	1.17689	55.5022	151.056	55.5022	3.7764	55.5022	314.941	27.7522	80.0796	27.7522	1.23581	55.5022	154.94	55.5022	3.8735	55.5022	319.282
27.8522	120.707	27.8522	1.32417	55.7522	148.455	55.7522	3.71137	55.7522	319.303	27.8522	119.979	27.8522	1.39098	55.7522	154.869	55.7522	3.87173	55.7522	320.486
28.0022	80.3685	28.0022	1.17476	56.0022	148.141	56.0022	3.70352	56.0022	316.106	28.0022	80.0444	28.0022	1.23571	56.0022	154.94	56.0022	3.8735	56.0022	321.059
28.1022	120.481	28.1022	1.32609	56.2522	150.643	56.2522	3.76607	56.2522	316.372	28.1022	120.007	28.1022	1.39084	56.2522	154.57	56.2522	3.86425	56.2522	322.593
28.2522	80.4511	28.2522	1.17252	56.5022	149.633	56.5022	3.74083	56.5022	316.095	28.2522	79.9251	28.2522	1.23594	56.5022	154.137	56.5022	3.85343	56.5022	321.782
28.3522	120.621	28.3522	1.32492	56.7522	149.097	56.7522	3.72743	56.7522	319.819	28.3522	120.144	28.3522	1.39079	56.7522	154.02	56.7522	3.8505	56.7522	321.416
28.5022	80.3407	28.5022	1.17327	57.0022	149.748	57.0022	3.7437	57.0022	311.602	28.5022	79.8227	28.5022	1.23621	57.0022	154.232	57.0022	3.8558	57.0022	320.586
28.6022	120.713	28.6022	1.324	57.2522	152.02	57.2522	3.8005	57.2522	310.191	28.6022	120.154	28.6022	1.39061	57.2522	154.382	57.2522	3.85955	57.2522	320.738
28.7522	80.4909	28.7522	1.17253	57.5022	151.492	57.5022	3.7873	57.5022	313.895	28.7522	79.7743	28.7522	1.23631	57.5022	154.61	57.5022	3.86525	57.5022	320.133
28.8522	120.726	28.8522	1.32314	57.7522	151.04	57.7522	3.776	57.7522	310.147	28.8522	120.274	28.8522	1.39087	57.7522	154.98	57.7522	3.8745	57.7522	319.869
29.0022	80.3696	29.0022	1.17249	58.0022	151.882	58.0022	3.79705	58.0022	314.736	29.0022	79.8049	29.0022	1.23647	58.0022	154.704	58.0022	3.8676	58.0022	319.307
29.1022	120.608	29.1022	1.32565	58.2522	148.837	58.2522	3.72092	58.2522	317.643	29.1022	120.269	29.1022	1.39044	58.2522	154.901	58.2522	3.87252	58.2522	320.598
29.2522	80.4351	29.2522	1.17348	58.5022	148.348	58.5022	3.7087	58.5022	315.707	29.2522	79.8248	29.2522	1.23605	58.5022	154.751	58.5022	3.86877	58.5022	320.95
29.3522	120.601	29.3522	1.32445	58.7522	150.428	58.7522	3.7607	58.7522	317.379	29.3522	120.263	29.3522	1.39027	58.7522	154.507	58.7522	3.86267	58.7522	321.139
29.5022	80.3682	29.5022	1.17313	59.0022	149.311	59.0022	3.73278	59.0022	316.193	29.5022	79.9127	29.5022	1.23605	59.0022	154.185	59.0022	3.85462	59.0022	321.336
29.6022	120.7	29.6022	1.32448	59.2522	149.526	59.2522	3.73815	59.2522	317.779	29.6022	120.195	29.6022	1.39049	59.2522	154.177	59.2522	3.85442	59.2522	321.204
29.7522	80.3595	29.7522	1.17443	59.5022	149.128	59.5022	3.7282	59.5022	315.302	29.7522	80	29.7522	1.23582	59.5022	153.807	59.5022	3.84517	59.5022	320.473
29.8522	120.674	29.8522	1.32432	59.7522	151.332	59.7522	3.7833	59.7522	311.431	29.8522	120.121	29.8522	1.39091	59.7522	154.476	59.7522	3.8619	59.7522	319.4
30.0022	80.3024	30.0022	1.17524	60.0022	150.229	60.0022	3.75572	60.0022	311.941	30.0022	80.1086	30.0022	1.23574	60.0022	154.964	60.0022	3.8741	60.0022	319.56
30.1022	120.561	30.1022	1.32533	60.2522	151.591	60.2522	3.78978	60.2522	311.943	30.1022	120.043	30.1022	1.39077	60.2522	154.696	60.2522	3.8674	60.2522	318.975
30.2522	80.1949	30.2522	1.17604	60.5022	151.791	60.5022	3.79478	60.5022	315.61	30.2522	80.0752	30.2522	1.23592	60.5022	154.964	60.5022	3.8741	60.5022	319.056
30.3522	120.739	30.3522	1.32463	60.7522	150.046	60.7522	3.75115	60.7522	312.308	30.3522	119.974	30.3522	1.3911	60.7522	154.728	60.7522	3.8682	60.7522	320.985
30.5022	80.494	30.5022	1.17306	61.0022	151.538	61.0022	3.78845	61.0022	314.423	30.5022	79.9452	30.5022	1.23616	61.0022	154.609	61.0022	3.86523	61.0022	322.175
30.6022	120.574	30.6022	1.32462	61.2522	149.205	61.2522	3.73013	61.2522	317.21	30.6022	120.112	30.6022	1.39091	61.2522	154.24	61.2522	3.856	61.2522	322.002
30.7522	80.3503	30.7522	1.17365	61.5022	150.712	61.5022	3.7678	61.5022	314.382	30.7522	79.8478	30.7522	1.23628	61.5022	153.878	61.5022	3.84695	61.5022	320.873
30.8522	120.546	30.8522	1.32549	61.7522	149.847	61.7522	3.74618	61.7522	316.722	30.8522	120.226	30.8522	1.39123	61.7522	153.973	61.7522	3.84932	61.7522	321.338
31.0022	80.3433	31.0022	1.1743	62.0022	151.125	62.0022	3.77813	62.0022	309.957	31.0022	79.7803	31.0022	1.23638	62.0022	154.09	62.0022	3.85225	62.0022	320.161
31.1022	120.61	31.1022	1.32485	62.2522	151.117	62.2522	3.77793	62.2522	313.253	31.1022	120.284	31.1022	1.39106	62.2522	154.161	62.2522	3.85403	62.2522	319.598
31.2522	80.3553	31.2522	1.17454	62.5022	149.542	62.5022	3.73855	62.5022	317.416	31.2522	79.7949	31.2522	1.23675	62.5022	153.501	62.5022	3.83752	62.5022	318.997
31.3522	120.685	31.3522	1.32365	62.7522	150.918	62.7522	3.77295	62.7522	311.485	31.3522	120.293	31.3522	1.39079	62.7522	152.935	62.7522	3.82337	62.7522	319.302
31.5022	80.2742	31.5022	1.17455	63.0022	149.633	63.0022	3.74083	63.0022	315.997	31.5022	79.8069	31.5022	1.23706	63.0022	151.282	63.0022	3.78205	63.0022	321.778
31.6022	120.707	31.6022	1.32464	63.2522	150.72	63.2522	3.768	63.2522	312.981	31.6022	120.245	31.6022	1.39106	63.2522	149.504	63.2522	3.7376	63.2522	321.673
31.7522	80.3429	31.7522	1.1757	63.5022	149.748	63.5022	3.7437	63.5022	316.289	31.7522	79.8901	31.7522	1.23634	63.5022	147.364	63.5022	3.6841	63.5022	321.807
31.8522	120.669	31.8522	1.32373	63.7522	150.612	63.7522	3.7653	63.7522	313.345	31.8522	120.207	31.8522	1.39109	63.7522	145.178	63.7522	3.62945	63.7522	321.486
32.0022	80.2984	32.0022	1.17414	64.0022	151.285	64.0022	3.78213	64.0022	312.356	32.0022	79.9655	32.0022	1.23621	64.0022	143.776	64.0022	3.5944	64.0022	320.501
32.1022	120.591	32.1022	1.32574	64.2522	151.102	64.2522	3.77755	64.2522	313.474	32.1022	120.102	32.1022	1.39058	64.2522	142.329	64.2522	3.55823	64.2522	319.705
32.2522	80.4791	32.2522	1.1727	64.5022	151.033	64.5022	3.77583	64.5022	314.863	32.2522	80.0447	32.2522	1.23598	64.5022	141.157	64.5022	3.52893	64.5022	318.194
32.3522	120.788	32.3522	1.32264	64.7522	149.205	64.7522	3.73013	64.7522	317.702	32.3522	120.059	32.3522	1.39158	64.7522	139.718	64.7522	3.49295	64.7522	319.403
32.5022	80.4637	32.5022	1.17267	65.0022	149.105	65.0022	3.72763	65.0022	317.391	32.5022	80.0763	32.5022	1.23616	65.0022	138.16	65.0022	3.454	65.0022	319.49
32.6022	120.645	32.6022	1.32418	65.2522	150.092	65.2522	3.7523	65.2522	315.208	32.6022	119.987	32.6022	1.39127	65.2522	136.603	65.2522	3.41507	65.2522	320.805
32.7522	80.3769	32.7522	1.17319	65.5022	151.469	65.5022	3.78673	65.5022	313.072	32.7522	79.9701	32.7522	1.23612	65.5022	134.927	65.5022	3.37317	65.5022	322.801
32.8522	120.879	32.8522	1.32218	65.7522	150.199	65.7522	3.75497	65.7522	313.56	32.8522	120.106	32.8522	1.39128	65.7522	133.314	65.7522	3.33285	65.7522	321.198
33.0022	80.3755	33.0022	1.17421	66.0022	149.725	66.0022	3.74313	66.0022	317.427	33.0022	79.8609	33.0022	1.23645	66.0022	131.93	66.0022	3.29825	66.0022	321.697
33.1022	120.712	33.1022	1.32347	66.2522	149.695	66.2522	3.74238	66.2522	312.912	33.1022	120.201	33.1022	1.3911	66.2522	130.796	66.2522	3.2699	66.2522	320.278
33.2522	80.3271	33.2522	1.17376	66.5022	151.837	66.5022	3.79592	66.5022	313.93	33.2522	79.7797	33.2522	1.23685	66.5022	130.655	66.5022	3.26638	66.5022	319.657
33.3522	120.725	33.3522	1.32377	66.7522	149.235	66.7522	3.73088	66.7522	318.077	33.3522	120.26	33.3522	1.39114	66.7522	130.245	66.7522	3.25612	66.7522	320.382
33.5022	80.353	33.5022	1.17439	67.0022	148.669	67.0022	3.71672	67.0022	317.322	33.5022	79.7989	33.5022	1.23687	67.0022	129.569	67.0022	3.23922	67.0022	319.667
33.6022	120.846	33.6022	1.32233	67.2522	150.612	67.2522	3.7653	67.2522	315.345	33.6022	120.291	33.6022	1.39132	67.2522	129.522	67.2522	3.23805	67.2522	318.908
33.7522	80.5716	33.7522	1.17106	67.5022	148.692	67.5022	3.7173	67.5022	312.993	33.7522	79.8022	33.7522	1.23666	67.5022	129.309	67.5022	3.23272	67.5022	319.109
33.8522	120.718	33.8522	1.32324	67.7522	150.551	67.7522	3.76377	67.7522	316.377	33.8522	120.267	33.8522	1.39071	67.7522	129.097	67.7522	3.22743	67.7522	320.785
34.0022	80.3639	34.0022	1.17235	68.0022	150.987	68.0022	3.77467	68.0022	315.039	34.0022	79.8197	34.0022	1.23623	68.0022	128.884	68.0022	3.2221	68.0022	321.881
34.1022	120.798	34.1022	1.3235	68.2522	149.771	68.2522	3.74428	68.2522	315.683	34.1022	120.253	34.1022	1.39061	68.2522	128.248	68.2522	3.2062	68.2522	321.846
34.2522	80.427	34.2522	1.17377	68.5022	149.932	68.5022	3.7483	68.5022	314.253	34.2522	79.9479	34.2522	1.23619	68.5022	127.893	68.5022	3.19733	68.5022	320.879
34.3522	120.684	34.3522	1.32383	68.7522	151.208	68.7522	3.7802	68.7522	311.582	34.3522	120.197	34.3522	1.39099	68.7522	128.231	68.7522	3.20578	68.7522	320.866
34.5022	80.3849	34.5022	1.17322	69.0022	151.171	69.0022	3.77928	69.0022	314.738	34.5022	80.0094	34.5022	1.23597	69.0022	128.413	69.0022	3.21033	69.0022	320.277
34.6022	120.69	34.6022	1.32492	69.2522	149.755	69.2522	3.74388	69.2522	315.755	34.6022	120.056	34.6022	1.39106	69.2522	128.782	69.2522	3.21955	69.2522	320.328
34.7522	80.4362	34.7522	1.17356	69.5022	149.06	69.5022	3.7265	69.5022	317.545	34.7522	80.088	34.7522	1.23612	69.5022	128.837	69.5022	3.22092	69.5022	320.208
34.8522	120.801	34.8522	1.32308	69.7522	149.296	69.7522	3.7324	69.7522	318.198	34.8522	120.018	34.8522	1.39109	69.7522	129.238	69.7522	3.23095	69.7522	319.543
35.0022	80.2609	35.0022	1.17462	70.0022	149.679	70.0022	3.74198	70.0022	315.767	35.0022	80.0422	35.0022	1.23626	70.0022	129.239	70.0022	3.23097	70.0022	321.363
35.1022	120.551	35.1022	1.32455	70.2522	150.031	70.2522	3.75077	70.2522	315.676	35.1022	120.073	35.1022	1.39117	70.2522	129.018	70.2522	3.22545	70.2522	321.8
35.2522	80.2648	35.2522	1.17443	70.5022	149.427	70.5022	3.73568	70.5022	317.012	35.2522	79.9132	35.2522	1.23625	70.5022	128.672	70.5022	3.2168	70.5022	322.065
35.3522	120.704	35.3522	1.32386	70.7522	151.132	70.7522	3.7783	70.7522	310.227	35.3522	120.176	35.3522	1.39129	70.7522	128.121	70.7522	3.20302	70.7522	321.992
35.5022	80.3649	35.5022	1.17524	71.0022	149.908	71.0022	3.7477	71.0022	317.215	35.5022	79.8215	35.5022	1.23663	71.0022	128.46	71.0022	3.2115	71.0022	320.535
35.6022	120.539	35.6022	1.32476	71.2522	149.403	71.2522	3.73508	71.2522	315.934	35.6022	120.308	35.6022	1.3911	71.2522	128.782	71.2522	3.21955	71.2522	320.441
35.7522	80.2201	35.7522	1.17548	71.5022	149.128	71.5022	3.7282	71.5022	318.305	35.7522	79.826	35.7522	1.23666	71.5022	128.767	71.5022	3.21917	71.5022	320.029
35.8522	120.579	35.8522	1.32561	71.7522	150.428	71.7522	3.7607	71.7522	311.38	35.8522	120.294	35.8522	1.39076	71.7522	128.751	71.7522	3.21877	71.7522	319.597
36.0022	80.3716	36.0022	1.17517	72.0022	150.115	72.0022	3.75287	72.0022	317.256	36.0022	79.8257	36.0022	1.23621	72.0022	129.356	72.0022	3.2339	72.0022	318.642
36.1022	120.696	36.1022	1.32343	72.2522	149.541	72.2522	3.73853	72.2522	316.51	36.1022	120.322	36.1022	1.3903	72.2522	128.877	72.2522	3.22193	72.2522	321.044
36.2522	80.3117	36.2522	1.17521	72.5022	148.715	72.5022	3.71787	72.5022	316.779	36.2522	79.8477	36.2522	1.23592	72.5022	128.2	72.5022	3.205	72.5022	322.116
36.3522	120.693	36.3522	1.32363	72.7522	149.113	72.7522	3.72783	72.7522	319.045	36.3522	120.234	36.3522	1.39014	72.7522	128.389	72.7522	3.20973	72.7522	322.097
36.5022	80.2242	36.5022	1.17533	73.0022	148.76	73.0022	3.719	73.0022	318.656	36.5022	79.9172	36.5022	1.23574	73.0022	127.516	73.0022	3.1879	73.0022	320.399
36.6022	120.812	36.6022	1.32306	73.2522	150.322	73.2522	3.75805	73.2522	313.375	36.6022	120.215	36.6022	1.39023	73.2522	127.414	73.2522	3.18535	73.2522	320.418
36.7522	80.4986	36.7522	1.17316	73.5022	150.941	73.5022	3.77352	73.5022	315.365	36.7522	80.0245	36.7522	1.23623	73.5022	128.059	73.5022	3.20147	73.5022	324.271
36.8522	120.564	36.8522	1.32564	73.7522	150.337	73.7522	3.75842	73.7522	311.359	36.8522	120.153	36.8522	1.3911	73.7522	127.807	73.7522	3.19517	73.7522	320.252
37.0022	80.338	37.0022	1.17327	74.0022	150.574	74.0022	3.76435	74.0022	317.106	37.0022	80.0744	37.0022	1.23619	74.0022	127.87	74.0022	3.19675	74.0022	320.01
37.1022	120.531	37.1022	1.32646	74.2522	148.96	74.2522	3.724	74.2522	315.858	37.1022	120.018	37.1022	1.39143	74.2522	128.483	74.2522	3.21208	74.2522	316.11
37.2522	80.3317	37.2522	1.17463	74.5022	150.643	74.5022	3.76607	74.5022	317.257	37.2522	80.0566	37.2522	1.23619	74.5022	127.917	74.5022	3.19793	74.5022	317.955
37.3522	120.678	37.3522	1.32408	74.7522	148.822	74.7522	3.72055	74.7522	318.722	37.3522	120	37.3522	1.39123	74.7522	128.075	74.7522	3.20187	74.7522	319.748
37.5022	80.3532	37.5022	1.17386	75.0022	149.22	75.0022	3.7305	75.0022	314.322	37.5022	79.9136	37.5022	1.23635	75.0022	127.988	75.0022	3.1997	75.0022	319.453
37.6022	120.784	37.6022	1.32281	75.2522	150.108	75.2522	3.7527	75.2522	315.157	37.6022	120.161	37.6022	1.39113	75.2522	127.083	75.2522	3.17707	75.2522	321.303
37.7522	80.347	37.7522	1.17386	75.5022	151.263	75.5022	3.78158	75.5022	309.633	37.7522	79.8334	37.7522	1.23649	75.5022	127.256	75.5022	3.1814	75.5022	323.437
37.8522	120.599	37.8522	1.32559	75.7522	151.27	75.7522	3.78175	75.7522	315.721	37.8522	120.24	37.8522	1.39118	75.7522	127.492	75.7522	3.1873	75.7522	320.175
38.0022	80.4374	38.0022	1.17343	76.0022	149.266	76.0022	3.73165	76.0022	317.601	38.0022	79.8318	38.0022	1.23675	76.0022	127.044	76.0022	3.1761	76.0022	320.228
38.1022	120.743	38.1022	1.32311	76.2522	148.746	76.2522	3.71865	76.2522	318.214	38.1022	120.3	38.1022	1.39096	76.2522	127.666	76.2522	3.19165	76.2522	319.501
38.2522	80.362	38.2522	1.17294	76.5022	151.125	76.5022	3.77813	76.5022	311.231	38.2522	79.9411	38.2522	1.23683	76.5022	127.799	76.5022	3.19497	76.5022	318.12
38.3522	120.531	38.3522	1.32669	76.7522	151.224	76.7522	3.7806	76.7522	312.64	38.3522	120.3	38.3522	1.39073	76.7522	127.32	76.7522	3.183	76.7522	317.696
38.5022	80.4778	38.5022	1.1735	77.0022	149.426	77.0022	3.73565	77.0022	317.753	38.5022	80.0818	38.5022	1.23661	77.0022	128.224	77.0022	3.2056	77.0022	320.595
38.6022	120.736	38.6022	1.32331	77.2522	149.802	77.2522	3.74505	77.2522	315.334	38.6022	120.331	38.6022	1.39063	77.2522	127.445	77.2522	3.18613	77.2522	321.997
38.7522	80.4205	38.7522	1.17311	77.5022	151.125	77.5022	3.77813	77.5022	312.799	38.7522	80.0876	38.7522	1.23638	77.5022	126.996	77.5022	3.1749	77.5022	322.442
38.8522	120.712	38.8522	1.32377	77.7522	150.153	77.7522	3.75382	77.7522	315.711	38.8522	120.192	38.8522	1.3908	77.7522	126.973	77.7522	3.17433	77.7522	320.96
39.0022	80.3399	39.0022	1.17343	78.0022	148.509	78.0022	3.71272	78.0022	318.232	39.0022	80.1749	39.0022	1.23626	78.0022	126.596	78.0022	3.1649	78.0022	320.42
39.1022	120.892	39.1022	1.32242	78.2522	148.822	78.2522	3.72055	78.2522	318.618	39.1022	120.164	39.1022	1.39125	78.2522	127.13	78.2522	3.17825	78.2522	320.117
39.2522	80.4515	39.2522	1.17376	78.5022	151.17	78.5022	3.77925	78.5022	311.75	39.2522	80.2351	39.2522	1.23625	78.5022	127.445	78.5022	3.18613	78.5022	320.041
39.3522	120.759	39.3522	1.32452	78.7522	149.664	78.7522	3.7416	78.7522	317.62	39.3522	120.094	39.3522	1.39131	78.7522	127.555	78.7522	3.18887	78.7522	318.296
39.5022	80.3291	39.5022	1.17396	79.0022	148.967	79.0022	3.72417	79.0022	318.877	39.5022	80.3478	39.5022	1.23645	79.0022	127.374	79.0022	3.18435	79.0022	319.118
39.6022	120.657	39.6022	1.3263	79.2522	150.749	79.2522	3.76872	79.2522	312.442	39.6022	120.026	39.6022	1.39127	79.2522	127.729	79.2522	3.19322	79.2522	320.503
39.7522	80.3435	39.7522	1.17475	79.5022	148.921	79.5022	3.72302	79.5022	318.999	39.7522	80.1751	39.7522	1.23652	79.5022	126.973	79.5022	3.17433	79.5022	321.777
39.8522	120.702	39.8522	1.32317	79.7522	149.571	79.7522	3.73928	79.7522	315.59	39.8522	120.133	39.8522	1.39139	79.7522	126.973	79.7522	3.17433	79.7522	320.993
40.0022	80.3189	40.0022	1.17423	80.0022	151.768	80.0022	3.7942	80.0022	311.037	40.0022	80.0349	40.0022	1.23661	80.0022	126.265	80.0022	3.15663	80.0022	321.431
40.1022	120.679	40.1022	1.32474	80.2522	150.276	80.2522	3.7569	80.2522	315.816	40.1022	120.256	40.1022	1.39134	80.2522	126.407	80.2522	3.16018	80.2522	320.334
40.2522	80.287	40.2522	1.17503	80.5022	148.967	80.5022	3.72417	80.5022	316.183	40.2522	80.0294	40.2522	1.23696	80.5022	127.681	80.5022	3.19203	80.5022	320.646
40.3522	120.642	40.3522	1.32434	80.7522	150.077	80.7522	3.75192	80.7522	314.729	40.3522	120.333	40.3522	1.39126	80.7522	126.69	80.7522	3.16725	80.7522	318.759
40.5022	80.2591	40.5022	1.17637	81.0022	149.541	81.0022	3.73853	81.0022	316.371	40.5022	79.9839	40.5022	1.23704	81.0022	126.761	81.0022	3.16902	81.0022	318.182
40.6022	120.564	40.6022	1.32517	81.2522	149.434	81.2522	3.73585	81.2522	314.796	40.6022	120.306	40.6022	1.39127	81.2522	128.247	81.2522	3.20617	81.2522	320.16
40.7522	80.2228	40.7522	1.17556	81.5022	150.826	81.5022	3.77065	81.5022	317.475	40.7522	80.0107	40.7522	1.23708	81.5022	127.162	81.5022	3.17905	81.5022	320.766
40.8522	120.732	40.8522	1.32393	81.7522	151.01	81.7522	3.77525	81.7522	308.959	40.8522	120.279	40.8522	1.39095	81.7522	127.052	81.7522	3.1763	81.7522	321.331
41.0022	80.4644	41.0022	1.17409	82.0022	150.712	82.0022	3.7678	82.0022	316.075	41.0022	80.0764	41.0022	1.23656	82.0022	127.067	82.0022	3.17667	82.0022	323.571
41.1022	120.516	41.1022	1.32533	82.2522	149.878	82.2522	3.74695	82.2522	315.395	41.1022	120.217	41.1022	1.39108	82.2522	126.108	82.2522	3.1527	82.2522	319.717
41.2522	80.4498	41.2522	1.17293	82.5022	149.748	82.5022	3.7437	82.5022	317.173	41.2522	80.1255	41.2522	1.23647	82.5022	126.69	82.5022	3.16725	82.5022	320.713
41.3522	120.538	41.3522	1.32627	82.7522	150.459	82.7522	3.76147	82.7522	314.424	41.3522	120.197	41.3522	1.39145	82.7522	126.438	82.7522	3.16095	82.7522	320.179
41.5022	80.3444	41.5022	1.17356	83.0022	149.84	83.0022	3.746	83.0022	314.844	41.5022	80.2081	41.5022	1.23647	83.0022	126.524	83.0022	3.1631	83.0022	320.26
41.6022	120.525	41.6022	1.32561	83.2522	150.658	83.2522	3.76645	83.2522	314.731	41.6022	120.087	41.6022	1.39167	83.2522	127.209	83.2522	3.18023	83.2522	319.853
41.7522	80.4325	41.7522	1.17294	83.5022	150.78	83.5022	3.7695	83.5022	313.068	41.7522	80.2962	41.7522	1.23666	83.5022	127.115	83.5022	3.17787	83.5022	317.51
41.8522	120.546	41.8522	1.32558	83.7522	151.898	83.7522	3.79745	83.7522	309.709	41.8522	120.003	41.8522	1.39164	83.7522	127.146	83.7522	3.17865	83.7522	319.941
42.0022	80.329	42.0022	1.17299	84.0022	149.61	84.0022	3.74025	84.0022	318.258	42.0022	80.1638	42.0022	1.23673	84.0022	127.256	84.0022	3.1814	84.0022	321.426
42.1022	120.523	42.1022	1.32692	84.2522	148.624	84.2522	3.7156	84.2522	317.331	42.1022	120.101	42.1022	1.39165	84.2522	126.501	84.2522	3.16253	84.2522	321.637
42.2522	80.4561	42.2522	1.17318	84.5022	151.584	84.5022	3.7896	84.5022	308.467	42.2522	80.0314	42.2522	1.23677	84.5022	126.572	84.5022	3.1643	84.5022	320.896
42.3522	120.651	42.3522	1.32397	84.7522	151.729	84.7522	3.79323	84.7522	313.683	42.3522	120.179	42.3522	1.39137	84.7522	126.596	84.7522	3.1649	84.7522	321.373
42.5022	80.4433	42.5022	1.17265	85.0022	148.761	85.0022	3.71902	85.0022	318.574	42.5022	79.9646	42.5022	1.23694	85.0022	126.218	85.0022	3.15545	85.0022	320.722
42.6022	120.492	42.6022	1.32721	85.2522	150.812	85.2522	3.7703	85.2522	313.253	42.6022	120.266	42.6022	1.39165	85.2522	126.343	85.2522	3.15857	85.2522	319.553
42.7522	80.429	42.7522	1.17311	85.5022	150.046	85.5022	3.75115	85.5022	313.433	42.7522	80.0083	42.7522	1.2373	85.5022	126.855	85.5022	3.17137	85.5022	319.756
42.8522	120.532	42.8522	1.32573	85.7522	149.924	85.7522	3.7481	85.7522	317.861	42.8522	120.332	42.8522	1.39134	85.7522	126.738	85.7522	3.16845	85.7522	319.001
43.0022	80.487	43.0022	1.17281	86.0022	148.945	86.0022	3.72363	86.0022	314.281	43.0022	80.0443	43.0022	1.23737	86.0022	126.831	86.0022	3.17077	86.0022	318.918
43.1022	120.656	43.1022	1.32469	86.2522	150.092	86.2522	3.7523	86.2522	317.551	43.1022	120.286	43.1022	1.39103	86.2522	126.799	86.2522	3.16997	86.2522	321.139
43.2522	80.3528	43.2522	1.17307	86.5022	148.601	86.5022	3.71502	86.5022	319.93	43.2522	80.038	43.2522	1.23693	86.5022	126.477	86.5022	3.16193	86.5022	321.992
43.3522	120.754	43.3522	1.32421	86.7522	148.623	86.7522	3.71557	86.7522	316.3	43.3522	120.247	43.3522	1.39118	86.7522	126.312	86.7522	3.1578	86.7522	321.782
43.5022	80.4716	43.5022	1.17329	87.0022	151.171	87.0022	3.77928	87.0022	312.364	43.5022	80.1438	43.5022	1.23675	87.0022	125.84	87.0022	3.146	87.0022	321.372
43.6022	120.572	43.6022	1.32437	87.2522	151.178	87.2522	3.77945	87.2522	313.675	43.6022	120.216	43.6022	1.39127	87.2522	125.887	87.2522	3.14717	87.2522	320.781
43.7522	80.4125	43.7522	1.17279	87.5022	150.482	87.5022	3.76205	87.5022	315.043	43.7522	80.2004	43.7522	1.23677	87.5022	126.453	87.5022	3.16133	87.5022	320.494
43.8522	120.583	43.8522	1.32573	87.7522	149.924	87.7522	3.7481	87.7522	315.29	43.8522	120.2	43.8522	1.39176	87.7522	126.359	87.7522	3.15897	87.7522	319.157
44.0022	80.3842	44.0022	1.17324	88.0022	149.335	88.0022	3.73338	88.0022	314.041	44.0022	80.2881	44.0022	1.23678	88.0022	126.667	88.0022	3.16668	88.0022	319.323
44.1022	120.485	44.1022	1.32588	88.2522	151.974	88.2522	3.79935	88.2522	312.311	44.1022	120.01	44.1022	1.39181	88.2522	123.527	88.2522	3.08818	88.2522	319.372
44.2522	80.4876	44.2522	1.17296	88.5022	151.744	88.5022	3.7936	88.5022	310.649	44.2522	80.2598	44.2522	1.23683	88.5022	121.851	88.5022	3.04628	88.5022	321.007
44.3522	120.424	44.3522	1.32697	88.7522	152.111	88.7522	3.80278	88.7522	311.709	44.3522	120.046	44.3522	1.39183	88.7522	121.592	88.7522	3.0398	88.7522	321.992
44.5022	80.4067	44.5022	1.17269	89.0022	150.023	89.0022	3.75057	89.0022	316.817	44.5022	80.1231	44.5022	1.23694	89.0022	120.907	89.0022	3.02268	89.0022	321.436
44.6022	120.531	44.6022	1.32699	89.2522	150.887	89.2522	3.77217	89.2522	312.434	44.6022	120.181	44.6022	1.39174	89.2522	120.145	89.2522	3.00362	89.2522	321.24
44.7522	80.4283	44.7522	1.17344	89.5022	150.436	89.5022	3.7609	89.5022	315.303	44.7522	79.9819	44.7522	1.23716	89.5022	120.223	89.5022	3.00557	89.5022	321.669
44.8522	120.588	44.8522	1.32431	89.7522	148.929	89.7522	3.72322	89.7522	317.316	44.8522	120.248	44.8522	1.39169	89.7522	120.522	89.7522	3.01305	89.7522	320.684
45.0022	80.385	45.0022	1.17308	90.0022	148.578	90.0022	3.71445	90.0022	318.135	45.0022	79.9648	45.0022	1.23758	90.0022	120.058	90.0022	3.00145	90.0022	319.756
45.1022	120.778	45.1022	1.3234	90.2522	150.888	90.2522	3.7722	90.2522	311.892	45.1022	120.248	45.1022	1.39148	90.2522	120.868	90.2522	3.0217	90.2522	319.601
45.2522	80.4571	45.2522	1.17294	90.5022	153.145	90.5022	3.82863	90.5022	306.736	45.2522	79.9984	45.2522	1.23743	90.5022	120.813	90.5022	3.02033	90.5022	318.466
45.3522	120.715	45.3522	1.32288	90.7522	152.219	90.7522	3.80547	90.7522	312.975	45.3522	120.245	45.3522	1.3912	90.7522	120.617	90.7522	3.01543	90.7522	320.956
45.5022	80.5169	45.5022	1.17267	91.0022	148.945	91.0022	3.72363	91.0022	319.673	45.5022	80.0224	45.5022	1.23718	91.0022	120.719	91.0022	3.01797	91.0022	321.241
45.6022	120.682	45.6022	1.32428	91.2522	149.832	91.2522	3.7458	91.2522	313.919	45.6022	120.198	45.6022	1.39129	91.2522	120.192	91.2522	3.0048	91.2522	321.075
45.7522	80.359	45.7522	1.17302	91.5022	150.826	91.5022	3.77065	91.5022	313.587	45.7522	80.0794	45.7522	1.23682	91.5022	119.539	91.5022	2.98848	91.5022	320.678
45.8522	120.777	45.8522	1.32322	91.7522	147.721	91.7522	3.69303	91.7522	317.793	45.8522	120.197	45.8522	1.39134	91.7522	119.83	91.7522	2.99575	91.7522	321.449
46.0022	80.5272	46.0022	1.1726	92.0022	151.745	92.0022	3.79363	92.0022	312.688	46.0022	80.2339	46.0022	1.23656	92.0022	119.586	92.0022	2.98965	92.0022	320.758
46.1022	120.744	46.1022	1.32272	92.2522	150.414	92.2522	3.76035	92.2522	313.979	46.1022	120.158	46.1022	1.3915	92.2522	119.578	92.2522	2.98945	92.2522	320.553
46.2522	80.4259	46.2522	1.17287	92.5022	149.771	92.5022	3.74428	92.5022	315.617	46.2522	80.242	46.2522	1.23664	92.5022	120.46	92.5022	3.0115	92.5022	318.738
46.3522	120.698	46.3522	1.32417	92.7522	149.159	92.7522	3.72898	92.7522	315.74	46.3522	119.999	46.3522	1.39162	92.7522	119.814	92.7522	2.99535	92.7522	319.05
46.5022	80.379	46.5022	1.17334	93.0022	151.079	93.0022	3.77698	93.0022	311.593	46.5022	80.2999	46.5022	1.23652	93.0022	120.224	93.0022	3.0056	93.0022	320.854
46.6022	120.54	46.6022	1.3251	93.2522	151.683	93.2522	3.79208	93.2522	314.058	46.6022	120.013	46.6022	1.39174	93.2522	120.097	93.2522	3.00243	93.2522	321.593
46.7522	80.4883	46.7522	1.17252	93.5022	148.394	93.5022	3.70985	93.5022	317.027	46.7522	80.108	46.7522	1.23682	93.5022	119.515	93.5022	2.98787	93.5022	321.95
46.8522	120.505	46.8522	1.32659	93.7522	149.679	93.7522	3.74198	93.7522	315.224	46.8522	120.161	46.8522	1.39165	93.7522	119.357	93.7522	2.98393	93.7522	321.772
47.0022	80.3737	47.0022	1.17285	94.0022	150.941	94.0022	3.77352	94.0022	311.906	47.0022	79.9939	47.0022	1.23685	94.0022	119.515	94.0022	2.98787	94.0022	321.356
47.1022	120.821	47.1022	1.3223	94.2522	149.923	94.2522	3.74808	94.2522	314.722	47.1022	120.239	47.1022	1.39174	94.2522	118.901	94.2522	2.97253	94.2522	320.977
47.2522	80.4518	47.2522	1.1731	94.5022	148.578	94.5022	3.71445	94.5022	317.468	47.2522	79.9855	47.2522	1.23716	94.5022	119.326	94.5022	2.98315	94.5022	320.06
47.3522	120.758	47.3522	1.32288	94.7522	149.297	94.7522	3.73243	94.7522	314.118	47.3522	120.304	47.3522	1.39132	94.7522	119.531	94.7522	2.98827	94.7522	319.933
47.5022	80.3918	47.5022	1.1729	95.0022	149.38	95.0022	3.7345	95.0022	316.029	47.5022	79.9808	47.5022	1.23739	95.0022	119.397	95.0022	2.98493	95.0022	320.129
47.6022	120.778	47.6022	1.32361	95.2522	148.562	95.2522	3.71405	95.2522	315.904	47.6022	120.298	47.6022	1.39132	95.2522	119.955	95.2522	2.99887	95.2522	319.918
47.7522	80.4586	47.7522	1.17279	95.5022	149.128	95.5022	3.7282	95.5022	311.17	47.7522	80.0088	47.7522	1.23691	95.5022	119.633	95.5022	2.99083	95.5022	321.192
47.8522	120.8	47.8522	1.32203	95.7522	151.683	95.7522	3.79208	95.7522	309.819	47.8522	120.242	47.8522	1.39109	95.7522	118.98	95.7522	2.9745	95.7522	321.693
48.0022	80.4689	48.0022	1.17269	96.0022	150.23	96.0022	3.75575	96.0022	313.538	48.0022	80.0631	48.0022	1.23666	96.0022	119.35	96.0022	2.98375	96.0022	321.753
48.1022	120.711	48.1022	1.32363	96.2522	148.807	96.2522	3.72017	96.2522	316.221	48.1022	120.197	48.1022	1.3912	96.2522	118.776	96.2522	2.9694	96.2522	321.777
48.2522	80.3265	48.2522	1.17344	96.5022	150.345	96.5022	3.75862	96.5022	312.245	48.2522	80.1597	48.2522	1.23634	96.5022	118.477	96.5022	2.96192	96.5022	320.216
48.3522	120.815	48.3522	1.32299	96.7522	149.372	96.7522	3.7343	96.7522	315.925	48.3522	120.143	48.3522	1.39145	96.7522	116.101	96.7522	2.90252	96.7522	320.758
48.5022	80.5032	48.5022	1.1729	97.0022	147.177	97.0022	3.67943	97.0022	321.187	48.5022	80.2228	48.5022	1.23642	97.0022	113.473	97.0022	2.83683	97.0022	319.302
48.6022	120.754	48.6022	1.32239	97.2522	149.465	97.2522	3.73663	97.2522	310.97	48.6022	120.075	48.6022	1.39146	97.2522	113.552	97.2522	2.8388	97.2522	319.545
48.7522	80.4031	48.7522	1.17279	97.5022	152.456	97.5022	3.8114	97.5022	312.962	48.7522	80.276	48.7522	1.23642	97.5022	114.229	97.5022	2.85573	97.5022	319.512
48.8522	120.674	48.8522	1.32489	97.7522	147.354	97.7522	3.68385	97.7522	319.532	48.8522	119.986	48.8522	1.39145	97.7522	114.039	97.7522	2.85098	97.7522	320.807
49.0022	80.4594	49.0022	1.17294	98.0022	148.255	98.0022	3.70637	98.0022	317.56	49.0022	80.1467	49.0022	1.23661	98.0022	113.238	98.0022	2.83095	98.0022	321.288
49.1022	120.557	49.1022	1.3249	98.2522	149.755	98.2522	3.74388	98.2522	310.927	49.1022	120.081	49.1022	1.39148	98.2522	113.332	98.2522	2.8333	98.2522	320.893
49.2522	80.4417	49.2522	1.17266	98.5022	152.432	98.5022	3.8108	98.5022	307.66	49.2522	80.0175	49.2522	1.23658	98.5022	112.577	98.5022	2.81442	98.5022	321.779
49.3522	120.765	49.3522	1.32287	98.7522	151.208	98.7522	3.7802	98.7522	310.394	49.3522	120.196	49.3522	1.39142	98.7522	112.277	98.7522	2.80693	98.7522	321.271
49.5022	80.4013	49.5022	1.17258	99.0022	151.652	99.0022	3.7913	99.0022	309.843	49.5022	79.9452	49.5022	1.23694	99.0022	112.813	99.0022	2.82032	99.0022	320.647
49.6022	120.683	49.6022	1.32451	99.2522	149.771	99.2522	3.74428	99.2522	312.526	49.6022	120.272	49.6022	1.39139	99.2522	112.608	99.2522	2.8152	99.2522	319.486
49.7522	80.4874	49.7522	1.17279	99.5022	148.624	99.5022	3.7156	99.5022	318.233	49.7522	79.9409	49.7522	1.23723	99.5022	112.718	99.5022	2.81795	99.5022	318.686
49.8522	120.704	49.8522	1.32298	99.7522	149.22	99.7522	3.7305	99.7522	312.54	49.8522	120.298	49.8522	1.39128	99.7522	113.064	99.7522	2.8266	99.7522	319.506
50.0022	80.4054	50.0022	1.17262	100.002	151.01	100.002	3.77525	100.002	312.697	50.0022	79.9938	50.0022	1.23687	100.002	112.718	100.002	2.81795	100.002	319.868
50.1022	120.835	50.1022	1.32279	100.252	151.24	100.252	3.781	100.252	305.335	50.1022	120.251	50.1022	1.39108	100.252	112.435	100.252	2.81087	100.252	320.631
50.2522	80.4791	50.2522	1.17266	100.502	152.96	100.502	3.824	100.502	310.806	50.2522	80.0282	50.2522	1.23644	100.502	112.671	100.502	2.81677	100.502	322.153
50.3522	120.681	50.3522	1.32333	100.752	150.673	100.752	3.76682	100.752	309.348	50.3522	120.216	50.3522	1.39095	100.752	111.837	100.752	2.79592	100.752	322.242
50.5022	80.4109	50.5022	1.17294	101.002	149.357	101.002	3.73393	101.002	313.967	50.5022	80.1077	50.5022	1.23633	101.002	111.845	101.002	2.79612	101.002	320.773
50.6022	120.734	50.6022	1.32336	101.252	150.26	101.252	3.7565	101.252	311.868	50.6022	120.186	50.6022	1.39096	101.252	106.818	101.252	2.67045	101.252	320.126
50.7522	80.3878	50.7522	1.17255	101.502	152.617	101.502	3.81542	101.502	306.938	50.7522	80.1798	50.7522	1.23628	101.502	106.653	101.502	2.66633	101.502	319.971
50.8522	120.647	50.8522	1.32457	101.752	150.735	101.752	3.76837	101.752	311.273	50.8522	120.083	50.8522	1.39102	101.752	106.817	101.752	2.67042	101.752	319.399
51.0022	80.519	51.0022	1.17278	102.002	153.19	102.002	3.82975	102.002	305.856	51.0022	80.2743	51.0022	1.23609	102.002	107.125	102.002	2.67813	102.002	317.034
51.1022	120.598	51.1022	1.32485	102.252	150.199	102.252	3.75497	102.252	315.279	51.1022	120.027	51.1022	1.39129	102.252	106.708	102.252	2.6677	102.252	319.85
51.2522	80.4121	51.2522	1.17215	102.502	149.496	102.502	3.7374	102.502	310.411	51.2522	80.1787	51.2522	1.23623	102.502	106.96	102.502	2.674	102.502	323.064
51.3522	120.594	51.3522	1.32594	102.752	152.463	102.752	3.81157	102.752	306.01	51.3522	120.075	51.3522	1.39143	102.752	106.818	102.752	2.67045	102.752	321.836
51.5022	80.4832	51.5022	1.17262	103.002	153.558	103.002	3.83895	103.002	306.656	51.5022	80.0496	51.5022	1.23652	103.002	107.29	103.002	2.68225	103.002	321.342
51.6022	120.449	51.6022	1.32623	103.252	150.873	103.252	3.77183	103.252	310.443	51.6022	120.173	51.6022	1.39141	103.252	107.699	103.252	2.69247	103.252	321.156
51.7522	80.4037	51.7522	1.17243	103.502	152.272	103.502	3.8068	103.502	307.149	51.7522	79.9563	51.7522	1.23671	103.502	106.535	103.502	2.66337	103.502	320.569
51.8522	120.768	51.8522	1.32403	103.752	151.974	103.752	3.79935	103.752	308.645	51.8522	120.261	51.8522	1.39118	103.752	106.315	103.752	2.65788	103.752	319.807
52.0022	80.5052	52.0022	1.17237	104.002	150.138	104.002	3.75345	104.002	312.473	52.0022	79.9883	52.0022	1.23673	104.002	102.759	104.002	2.56898	104.002	319.017
52.1022	120.66	52.1022	1.32425	104.252	151.239	104.252	3.78098	104.252	310.416	52.1022	120.292	52.1022	1.39143	104.252	103.01	104.252	2.57525	104.252	320.326
52.2522	80.4804	52.2522	1.1725	104.502	148.669	104.502	3.71672	104.502	316.421	52.2522	79.9656	52.2522	1.23705	104.502	103.066	104.502	2.57665	104.502	319.836
52.3522	120.606	52.3522	1.32512	104.752	148.24	104.752	3.706	104.752	317.919	52.3522	120.273	52.3522	1.39095	104.752	103.451	104.752	2.58628	104.752	321.106
52.5022	80.3567	52.5022	1.17299	105.002	150.138	105.002	3.75345	105.002	309.17	52.5022	80.0276	52.5022	1.23692	105.002	102.617	105.002	2.56542	105.002	322.392
52.6022	120.832	52.6022	1.32306	105.252	150.704	105.252	3.7676	105.252	312.522	52.6022	120.265	52.6022	1.39047	105.252	102.224	105.252	2.5556	105.252	320.529
52.7522	80.512	52.7522	1.17249	105.502	151.102	105.502	3.77755	105.502	312.708	52.7522	80.0984	52.7522	1.23631	105.502	102.215	105.502	2.55538	105.502	321.471
52.8522	120.781	52.8522	1.32194	105.752	148.822	105.752	3.72055	105.752	316.927	52.8522	120.201	52.8522	1.39088	105.752	101.893	105.752	2.54732	105.752	321.614
53.0022	80.419	53.0022	1.17237	106.002	148.325	106.002	3.70812	106.002	314.904	53.0022	80.1745	53.0022	1.23626	106.002	101.2	106.002	2.53	106.002	320.389
53.1022	120.696	53.1022	1.32377	106.252	151.102	106.252	3.77755	106.252	311.861	53.1022	120.085	53.1022	1.39129	106.252	102.161	106.252	2.55403	106.252	320.144
53.2522	80.456	53.2522	1.17298	106.502	148.302	106.502	3.70755	106.502	314.925	53.2522	80.254	53.2522	1.23633	106.502	102.57	106.502	2.56425	106.502	321.224
53.3522	120.785	53.3522	1.3222	106.752	150.321	106.752	3.75802	106.752	315.031	53.3522	120.009	53.3522	1.39151	106.752	102.224	106.752	2.5556	106.752	319.022
53.5022	80.4459	53.5022	1.17256	107.002	149.771	107.002	3.74428	107.002	311.838	53.5022	80.1969	53.5022	1.23642	107.002	109.438	107.002	2.73595	107.002	319.971
53.6022	120.73	53.6022	1.3232	107.252	150.26	107.252	3.7565	107.252	313.406	53.6022	120.012	53.6022	1.39148	107.252	109.492	107.252	2.7373	107.252	321.359
53.7522	80.4001	53.7522	1.17267	107.502	149.747	107.502	3.74368	107.502	310.8	53.7522	80.0742	53.7522	1.23652	107.502	108.47	107.502	2.71175	107.502	322.235
53.8522	120.784	53.8522	1.32262	107.752	150.153	107.752	3.75382	107.752	314.729	53.8522	120.174	53.8522	1.3915	107.752	108.501	107.752	2.71252	107.752	321.518
54.0022	80.5401	54.0022	1.17272	108.002	149.403	108.002	3.73508	108.002	311.588	54.0022	79.9819	54.0022	1.2368	108.002	107.243	108.002	2.68107	108.002	322.289
54.1022	120.668	54.1022	1.32327	108.252	152.525	108.252	3.81312	108.252	306.328	54.1022	120.23	54.1022	1.39153	108.252	106.991	108.252	2.67477	108.252	321.026
54.2522	80.3897	54.2522	1.17266	108.502	150.896	108.502	3.7724	108.502	313.477	54.2522	79.9902	54.2522	1.2374	108.502	106.865	108.502	2.67163	108.502	320.291
54.3522	120.848	54.3522	1.32238	108.752	150.169	108.752	3.75422	108.752	313.251	54.3522	120.264	54.3522	1.39126	108.752	106.817	108.752	2.67042	108.752	319.775
54.5022	80.5439	54.5022	1.17256	109.002	148.945	109.002	3.72363	109.002	315.396	54.5022	79.9454	54.5022	1.23734	109.002	105.591	109.002	2.63978	109.002	318.951
54.6022	120.748	54.6022	1.32313	109.252	148.364	109.252	3.7091	109.252	319.44	54.6022	120.314	54.6022	1.39117	109.252	106.424	109.252	2.6606	109.252	319
54.7522	80.4496	54.7522	1.17223	109.502	148.509	109.502	3.71272	109.502	316.049	54.7522	80.0237	54.7522	1.23688	109.502	105.944	109.502	2.6486	109.502	322.054
54.8522	120.784	54.8522	1.32246	109.752	150.459	109.752	3.76147	109.752	309.017	54.8522	120.295	54.8522	1.39098	109.752	105.433	109.752	2.63583	109.752	322.074
55.0022	80.3512	55.0022	1.17278	110.002	150	110.002	3.75	110.002	314.602	55.0022	80.0601	55.0022	1.23675	110.002	105.874	110.002	2.64685	110.002	321.559
55.1022	120.726	55.1022	1.32455	110.252	149.235	110.252	3.73088	110.252	315.193	55.1022	120.19	55.1022	1.39094	110.252	105.071	110.252	2.62677	110.252	322.644
55.2522	80.505	55.2522	1.17267	110.502	150.39	110.502	3.75975	110.502	313.12	55.2522	80.1458	55.2522	1.23636	110.502	104.647	110.502	2.61618	110.502	320.745
55.3522	120.719	55.3522	1.32304	110.752	148.287	110.752	3.70717	110.752	317.099	55.3522	120.142	55.3522	1.39158	110.752	105.511	110.752	2.63777	110.752	320.437
55.5022	80.3887	55.5022	1.17233	111.002	150.78	111.002	3.7695	111.002	313.906	55.5022	80.2247	55.5022	1.23659	111.002	105.449	111.002	2.63623	111.002	319.758
55.6022	120.769	55.6022	1.32338	111.252	148.654	111.252	3.71635	111.252	315.341	55.6022	120.028	55.6022	1.39153	111.252	105.842	111.252	2.64605	111.252	319.155
55.7522	80.4739	55.7522	1.17288	111.502	150.414	111.502	3.76035	111.502	308.427	55.7522	80.1949	55.7522	1.23669	111.502	106.205	111.502	2.65512	111.502	319.707
55.8522	120.872	55.8522	1.32134	111.752	151.699	111.752	3.79248	111.752	312.546	55.8522	120.004	55.8522	1.39156	111.752	107.432	111.752	2.6858	111.752	321.287
56.0022	80.3768	56.0022	1.1735	112.002	150.39	112.002	3.75975	112.002	310.829	56.0022	80.1156	56.0022	1.23678	112.002	108.352	112.002	2.7088	112.002	322.784
56.1022	120.831	56.1022	1.32164	112.252	150.597	112.252	3.76492	112.252	313.037	56.1022	120.132	56.1022	1.39172	112.252	107.699	112.252	2.69247	112.252	323.635
56.2522	80.4323	56.2522	1.17215	112.502	149.955	112.502	3.74887	112.502	314.928	56.2522	80.0197	56.2522	1.23711	112.502	106.771	112.502	2.66927	112.502	325.636
56.3522	120.791	56.3522	1.32279	112.752	151.209	112.752	3.78023	112.752	309.679	56.3522	120.253	56.3522	1.39169	112.752	107.495	112.752	2.68737	112.752	326.286
56.5022	80.552	56.5022	1.17235	113.002	148.577	113.002	3.71442	113.002	318.139	56.5022	79.9793	56.5022	1.23741	113.002	107.975	113.002	2.69937	113.002	330.004
56.6022	120.758	56.6022	1.32198	113.252	149.404	113.252	3.7351	113.252	314.091	56.6022	120.293	56.6022	1.39155	113.252	107.935	113.252	2.69837	113.252	333.458
56.7522	80.3821	56.7522	1.17241	113.502	150.528	113.502	3.7632	113.502	309.418	56.7522	79.9723	56.7522	1.23752	113.502	108.233	113.502	2.70582	113.502	338.233
56.8522	120.95	56.8522	1.32151	113.752	152.295	113.752	3.80737	113.752	310.031	56.8522	120.267	56.8522	1.39154	113.752	109.241	113.752	2.73102	113.752	343.68
57.0022	80.4653	57.0022	1.17304	114.002	151.033	114.002	3.77583	114.002	310.871	57.0022	80.002	57.0022	1.23706	114.002	108.517	114.002	2.71292	114.002	349.741
57.1022	120.78	57.1022	1.32279	114.252	150.949	114.252	3.77373	114.252	311.574	57.1022	120.23	57.1022	1.39129	114.252	108.266	114.252	2.70665	114.252	355.767
57.2522	80.4443	57.2522	1.17247	114.502	147.545	114.502	3.68863	114.502	317.623	57.2522	80.0525	57.2522	1.23696	114.502	108.801	114.502	2.72003	114.502	360.656
57.3522	120.59	57.3522	1.32449	114.752	150.107	114.752	3.75267	114.752	311.522	57.3522	120.218	57.3522	1.39134	114.752	108.722	114.752	2.71805	114.752	365.539
57.5022	80.3701	57.5022	1.17267	115.002	149.679	115.002	3.74198	115.002	314.432	57.5022	80.1014	57.5022	1.23675	115.002	107.856	115.002	2.6964	115.002	370.385
57.6022	120.712	57.6022	1.32416	115.252	151.071	115.252	3.77678	115.252	306.743	57.6022	120.147	57.6022	1.39136	115.252	108.722	115.252	2.71805	115.252	374.443
57.7522	80.4931	57.7522	1.17241	115.502	150.872	115.502	3.7718	115.502	314.193	57.7522	80.193	57.7522	1.23661	115.502	108.565	115.502	2.71413	115.502	378.611
57.8522	120.681	57.8522	1.32345	115.752	150	115.752	3.75	115.752	311.667	57.8522	120.091	57.8522	1.39159	115.752	108.926	115.752	2.72315	115.752	382.557
58.0022	80.4128	58.0022	1.17221	116.002	148.876	116.002	3.7219	116.002	317.461	58.0022	80.2597	58.0022	1.23685	116.002	109.201	116.002	2.73002	116.002	385.98
58.1022	120.751	58.1022	1.32409	116.252	150.964	116.252	3.7741	116.252	306.703	58.1022	119.993	58.1022	1.39155	116.252	108.942	116.252	2.72355	116.252	391.531
58.2522	80.4762	58.2522	1.17293	116.502	153.328	116.502	3.8332	116.502	309.126	58.2522	80.1617	58.2522	1.23671	116.502	108.847	116.502	2.72118	116.502	393.913
58.3522	120.799	58.3522	1.32177	116.752	148.532	116.752	3.7133	116.752	317.79	58.3522	120.11	58.3522	1.39161	116.752	109.068	116.752	2.7267	116.752	397.151
58.5022	80.445	58.5022	1.17242	117.002	150.093	117.002	3.75232	117.002	308.8	58.5022	80.0674	58.5022	1.2369	117.002	108.329	117.002	2.70823	117.002	400.163
58.6022	120.946	58.6022	1.32076	117.252	150.184	117.252	3.7546	117.252	314.995	58.6022	120.18	58.6022	1.39165	117.252	107.857	117.252	2.69643	117.252	400.18
58.7522	80.4148	58.7522	1.1725	117.502	149.932	117.502	3.7483	117.502	313.238	58.7522	79.9909	58.7522	1.237	117.502	108.517	117.502	2.71292	117.502	399.786
58.8522	120.788	58.8522	1.32293	117.752	150.23	117.752	3.75575	117.752	312.325	58.8522	120.252	58.8522	1.39151	117.752	108.281	117.752	2.70702	117.752	399.017
59.0022	80.5511	59.0022	1.17228	118.002	151.469	118.002	3.78673	118.002	312.708	59.0022	79.9472	59.0022	1.23706	118.002	108.541	118.002	2.71353	118.002	398.139
59.1022	120.782	59.1022	1.32159	118.252	149.358	118.252	3.73395	118.252	313.273	59.1022	120.282	59.1022	1.39125	118.252	109.1	118.252	2.7275	118.252	398.761
59.2522	80.424	59.2522	1.1723	118.502	150.918	118.502	3.77295	118.502	312.42	59.2522	79.9679	59.2522	1.23601	118.502	108.422	118.502	2.71055	118.502	400.55
59.3522	120.884	59.3522	1.32183	118.752	149.816	118.752	3.7454	118.752	312.992	59.3522	120.232	59.3522	1.39019	118.752	108.58	118.752	2.7145	118.752	401.592
59.5022	80.4446	59.5022	1.17294	119.002	149.679	119.002	3.74198	119.002	311.133	59.5022	80.0434	59.5022	1.23571	119.002	108.965	119.002	2.72412	119.002	402.329
59.6022	120.788	59.6022	1.32207	119.252	152.127	119.252	3.80317	119.252	309.623	59.6022	120.191	59.6022	1.38952	119.252	108.281	119.252	2.70702	119.252	402.166
59.7522	80.4155	59.7522	1.17238	119.502	147.981	119.502	3.69952	119.502	314.77	59.7522	80.1061	59.7522	1.23669	119.502	107.761	119.502	2.69402	119.502	402.143
59.8522	120.679	59.8522	1.32371	119.752	150.398	119.752	3.75995	119.752	314.94	59.8522	120.138	59.8522	1.39117	119.752	107.825	119.752	2.69563	119.752	399.761
60.0022	80.3987	60.0022	1.17283	120.002	149.541	120.002	3.73853	120.002	312.723	60.0022	80.1885	60.0022	1.23668	120.002	107.856	120.002	2.6964	120.002	398.008
60.1022	120.802	60.1022	1.32306	120.252	148.914	120.252	3.72285	120.252	316.835	60.1022	120.104	60.1022	1.39165	120.252	108.092	120.252	2.7023	120.252	397.972
60.2522	80.4673	60.2522	1.17267	120.502	149.541	120.502	3.73853	120.502	315.857	60.2522	80.2625	60.2522	1.23663	120.502	108.871	120.502	2.72178	120.502	397.816
60.3522	120.607	60.3522	1.32426	120.752	148.317	120.752	3.70792	120.752	314.26	60.3522	120.012	60.3522	1.39132	120.752	108.533	120.752	2.71333	120.752	398.947
60.5022	80.3745	60.5022	1.17244	121.002	150.689	121.002	3.76722	121.002	314.832	60.5022	80.2641	60.5022	1.23661	121.002	108.022	121.002	2.70055	121.002	400.066
60.6022	120.739	60.6022	1.32423	121.252	149.848	121.252	3.7462	121.252	312.597	60.6022	120.047	60.6022	1.39158	121.252	108.659	121.252	2.71647	121.252	400.989
60.7522	80.5147	60.7522	1.17256	121.502	148.44	121.502	3.711	121.502	315.084	60.7522	80.106	60.7522	1.23669	121.502	108.21	121.502	2.70525	121.502	402.023
60.8522	120.773	60.8522	1.32261	121.752	150.153	121.752	3.75382	121.752	312.207	60.8522	120.158	60.8522	1.39142	121.752	107.416	121.752	2.6854	121.752	402.33
61.0022	80.4195	61.0022	1.17256	122.002	150.941	122.002	3.77352	122.002	311.369	61.0022	80.0099	61.0022	1.23701	122.002	107.573	122.002	2.68933	122.002	399.597
61.1022	120.709	61.1022	1.32409	122.252	149.419	122.252	3.73548	122.252	317.738	61.1022	120.253	61.1022	1.39162	122.252	107.541	122.252	2.68852	122.252	400.239
61.2522	80.4242	61.2522	1.17275	122.502	148.325	122.502	3.70812	122.502	313.52	61.2522	79.9409	61.2522	1.23737	122.502	107.573	122.502	2.68933	122.502	401.172
61.3522	120.915	61.3522	1.32195	122.752	150.214	122.752	3.75535	122.752	315.159	61.3522	120.254	61.3522	1.39161	122.752	108.706	122.752	2.71765	122.752	398.788
61.5022	80.4847	61.5022	1.17258	123.002	151.263	123.002	3.78158	123.002	310.255	61.5022	79.9663	61.5022	1.23699	123.002	108.304	123.002	2.7076	123.002	400.486
61.6022	120.665	61.6022	1.32329	123.252	151.055	123.252	3.77637	123.252	308.952	61.6022	120.271	61.6022	1.39087	123.252	107.762	123.252	2.69405	123.252	403.374
61.7522	80.3724	61.7522	1.17262	123.502	150.964	123.502	3.7741	123.502	313.315	61.7522	79.9553	61.7522	1.23686	123.502	108.258	123.502	2.70645	123.502	402.993
61.8522	120.804	61.8522	1.32247	123.752	148.47	123.752	3.71175	123.752	316.671	61.8522	120.226	61.8522	1.39084	123.752	107.857	123.752	2.69643	123.752	405.292
62.0022	80.4858	62.0022	1.17251	124.002	149.587	124.002	3.73968	124.002	312.505	62.0022	80.0964	62.0022	1.23659	124.002	107.29	124.002	2.68225	124.002	405.539
62.1022	120.63	62.1022	1.32363	124.252	151.071	124.252	3.77678	124.252	312.669	62.1022	120.193	62.1022	1.39068	124.252	107.636	124.252	2.6909	124.252	402.677
62.2522	80.4592	62.2522	1.17235	124.502	150.436	124.502	3.7609	124.502	311.889	62.2522	80.1317	62.2522	1.23647	124.502	107.242	124.502	2.68105	124.502	404.233
62.3522	120.711	62.3522	1.32347	124.752	149.006	124.752	3.72515	124.752	317.597	62.3522	120.077	62.3522	1.39063	124.752	107.306	124.752	2.68265	124.752	401.766
62.5022	80.418	62.5022	1.1729	125.002	149.288	125.002	3.7322	125.002	310.558	62.5022	80.2197	62.5022	1.23645	125.002	108.164	125.002	2.7041	125.002	400.05
62.6022	120.826	62.6022	1.32244	125.252	149.618	125.252	3.74045	125.252	317.399	62.6022	119.967	62.6022	1.38995	125.252	108.266	125.252	2.70665	125.252	402.306
62.7522	80.5059	62.7522	1.17252	125.502	150.024	125.502	3.7506	125.502	313.531	62.7522	80.2558	62.7522	1.23601	125.502	107.195	125.502	2.67988	125.502	402.703
62.8522	120.754	62.8522	1.32343	125.752	148.455	125.752	3.71137	125.752	316.429	62.8522	119.994	62.8522	1.38895	125.752	107.809	125.752	2.69523	125.752	404.219
63.0022	80.3604	63.0022	1.17244	126.002	151.377	126.002	3.78443	126.002	307.189	63.0022	80.0892	63.0022	1.23602	126.002	107.974	126.002	2.69935	126.002	407.662
63.1022	120.87	63.1022	1.32207	126.252	152.571	126.252	3.81427	126.252	306.579	63.1022	120.148	63.1022	1.3873	126.252	107.054	126.252	2.67635	126.252	405.983
63.2522	80.5123	63.2522	1.17275	126.502	151.01	126.502	3.77525	126.502	314.795	63.2522	80.049	63.2522	1.23581	126.502	107.361	126.502	2.68403	126.502	404.991
63.3522	120.691	63.3522	1.32347	126.752	150.062	126.752	3.75155	126.752	310.477	63.3522	120.234	63.3522	1.38531	126.752	107.211	126.752	2.68027	126.752	406.857
63.5022	80.4305	63.5022	1.17242	127.002	150.827	127.002	3.77068	127.002	308.974	63.5022	79.9497	63.5022	1.23536	127.002	106.959	127.002	2.67397	127.002	401.547
63.6022	120.809	63.6022	1.32217	127.252	150.046	127.252	3.75115	127.252	317.431	63.6022	120.251	63.6022	1.38272	127.252	107.589	127.252	2.68973	127.252	402.536
63.7522	80.462	63.7522	1.17258	127.502	150.987	127.502	3.77467	127.502	311.334	63.7522	79.9173	63.7522	1.23477	127.502	107.927	127.502	2.69817	127.502	402.885
63.8522	120.842	63.8522	1.32319	127.752	150.49	127.752	3.76225	127.752	312.529	63.8522	120.241	63.8522	1.37995	127.752	107.132	127.752	2.6783	127.752	402.801
64.0022	80.4622	64.0022	1.17235	128.002	149.289	128.002	3.73223	128.002	314.324	64.0022	79.9775	64.0022	1.23359	128.002	107.621	128.002	2.69053	128.002	406.977
64.1022	120.723	64.1022	1.32363	128.252	149.725	128.252	3.74313	128.252	314.26	64.1022	120.208	64.1022	1.37737	128.252	107.525	128.252	2.68812	128.252	406.622
64.2522	80.3885	64.2522	1.17268	128.502	148.026	128.502	3.70065	128.502	317.824	64.2522	80.0567	64.2522	1.23239	128.502	106.842	128.502	2.67105	128.502	406.749
64.3522	120.799	64.3522	1.32379	128.752	149.051	128.752	3.72627	128.752	313.152	64.3522	120.15	64.3522	1.37472	128.752	106.755	128.752	2.66887	128.752	405.959
64.5022	80.5074	64.5022	1.17249	129.002	152.663	129.002	3.81657	129.002	311.786	64.5022	80.1447	64.5022	1.2313	129.002	106.841	129.002	2.67103	129.002	406.553
64.6022	120.774	64.6022	1.32352	129.252	148.011	129.252	3.70027	129.252	316.232	64.6022	120.072	64.6022	1.37246	129.252	106.204	129.252	2.6551	129.252	403.468
64.7522	80.4306	64.7522	1.17207	129.502	148.944	129.502	3.7236	129.502	316.496	64.7522	80.1886	64.7522	1.22988	129.502	106.818	129.502	2.67045	129.502	405.092
64.8522	120.925	64.8522	1.32128	129.752	149.954	129.752	3.74885	129.752	311.631	64.8522	120.003	64.8522	1.36959	129.752	107.416	129.752	2.6854	129.752	403.503
65.0022	80.4417	65.0022	1.17251	130.002	150.023	130.002	3.75057	130.002	314.132	65.0022	80.2555	65.0022	1.22885	130.002	107.03	130.002	2.67575	130.002	404.755
65.1022	120.826	65.1022	1.32161	130.252	149.403	130.252	3.73508	130.252	314.695	65.1022	119.986	65.1022	1.36701	130.252	107.102	130.252	2.67755	130.252	406.988
65.2522	80.4824	65.2522	1.17233	130.502	149.105	130.502	3.72763	130.502	315.281	65.2522	80.1472	65.2522	1.22756	130.502	107.432	130.502	2.6858	130.502	403.908
65.3522	120.848	65.3522	1.32242	130.752	148.838	130.752	3.72095	130.752	315.839	65.3522	120.111	65.3522	1.36417	130.752	106.787	130.752	2.66967	130.752	409.34
65.5022	80.4003	65.5022	1.172	131.002	149.059	131.002	3.72648	131.002	313.53	65.5022	80.0144	65.5022	1.22675	131.002	106.44	131.002	2.661	131.002	410.06
65.6022	120.756	65.6022	1.32347	131.252	149.801	131.252	3.74503	131.252	315.369	65.6022	120.221	65.6022	1.36167	131.252	106.518	131.252	2.66295	131.252	402.466
65.7522	80.5073	65.7522	1.17255	131.502	149.977	131.502	3.74943	131.502	316.087	65.7522	79.9726	65.7522	1.22568	131.502	105.874	131.502	2.64685	131.502	406.81
65.8522	120.704	65.8522	1.32275	131.752	148.592	131.752	3.7148	131.752	315.799	65.8522	120.201	65.8522	1.35899	131.752	106.299	131.752	2.65747	131.752	404.745
66.0022	80.4309	66.0022	1.1721	132.002	148.922	132.002	3.72305	132.002	317.536	66.0022	79.9773	66.0022	1.2246	132.002	107.219	132.002	2.68047	132.002	404.569
66.1022	120.884	66.1022	1.32182	132.252	148.501	132.252	3.71252	132.252	316.139	66.1022	120.278	66.1022	1.35653	132.252	106.833	132.252	2.67082	132.252	405.552
66.2522	80.4671	66.2522	1.17259	132.502	150.299	132.502	3.75747	132.502	313.058	66.2522	79.9544	66.2522	1.22357	132.502	106.888	132.502	2.6722	132.502	404.561
66.3522	120.758	66.3522	1.32229	132.752	151.162	132.752	3.77905	132.752	309.971	66.3522	120.211	66.3522	1.35436	132.752	107.038	132.752	2.67595	132.752	408.272
66.5022	80.4814	66.5022	1.172	133.002	150.597	133.002	3.76492	133.002	310.619	66.5022	80.0288	66.5022	1.22172	133.002	106.322	133.002	2.65805	133.002	409.599
66.6022	120.719	66.6022	1.32384	133.252	150.352	133.252	3.7588	133.252	313.41	66.6022	120.147	66.6022	1.35237	133.252	106	133.252	2.65	133.252	407.298
66.7522	80.3872	66.7522	1.17243	133.502	147.912	133.502	3.6978	133.502	318.619	66.7522	80.089	66.7522	1.22075	133.502	106.677	133.502	2.66692	133.502	407.203
66.8522	120.866	66.8522	1.32166	133.752	148.623	133.752	3.71557	133.752	315.766	66.8522	120.161	66.8522	1.351	133.752	105.858	133.752	2.64645	133.752	405.855
67.0022	80.4744	67.0022	1.17267	134.002	149.38	134.002	3.7345	134.002	314.71	67.0022	80.1178	67.0022	1.21974	134.002	105.756	134.002	2.6439	134.002	404.209
67.1022	120.862	67.1022	1.32134	134.252	148.455	134.252	3.71137	134.252	317.654	67.1022	120.013	67.1022	1.34931	134.252	106.849	134.252	2.67123	134.252	405.829
67.2522	80.392	67.2522	1.17252	134.502	148.531	134.502	3.71327	134.502	317.366	67.2522	80.2017	67.2522	1.21886	134.502	106.653	134.502	2.66633	134.502	403.679
67.3522	120.812	67.3522	1.32313	134.752	149.357	134.752	3.73393	134.752	313.246	67.3522	119.945	67.3522	1.34838	134.752	106.252	134.752	2.6563	134.752	404.128
67.5022	80.4601	67.5022	1.17235	135.002	149.311	135.002	3.73278	135.002	314.759	67.5022	80.2173	67.5022	1.2179	135.002	106.511	135.002	2.66277	135.002	408.436
67.6022	120.832	67.6022	1.32104	135.252	150.551	135.252	3.76377	135.252	310.57	67.6022	120.023	67.6022	1.3472	135.252	106.55	135.252	2.66375	135.252	409.494
67.7522	80.4859	67.7522	1.17221	135.502	151.194	135.502	3.77985	135.502	309.683	67.7522	80.1044	67.7522	1.21727	135.502	105.686	135.502	2.64215	135.502	408.581
67.8522	120.794	67.8522	1.32276	135.752	150.321	135.752	3.75802	135.752	314.172	67.8522	120.168	67.8522	1.34637	135.752	106.094	135.752	2.65235	135.752	408.704
68.0022	80.3806	68.0022	1.17253	136.002	149.358	136.002	3.73395	136.002	315.162	68.0022	79.9796	68.0022	1.21679	136.002	105.591	136.002	2.63978	136.002	407.55
68.1022	120.708	68.1022	1.32352	136.252	148.929	136.252	3.72322	136.252	315.949	68.1022	120.252	68.1022	1.34567	136.252	105.26	136.252	2.6315	136.252	406.681
68.2522	80.5061	68.2522	1.17221	136.502	148.899	136.502	3.72248	136.502	316.998	68.2522	79.9422	68.2522	1.21663	136.502	106.133	136.502	2.65333	136.502	406.304
68.3522	120.786	68.3522	1.32198	136.752	150.322	136.752	3.75805	136.752	309.279	68.3522	120.264	68.3522	1.34488	136.752	106.566	136.752	2.66415	136.752	405.454
68.5022	80.3934	68.5022	1.17207	137.002	149.885	137.002	3.74713	137.002	316.227	68.5022	79.9329	68.5022	1.21608	137.002	106.181	137.002	2.65453	137.002	406.429
68.6022	120.854	68.6022	1.32201	137.252	148.424	137.252	3.7106	137.252	315.392	68.6022	120.218	68.6022	1.34397	137.252	106.33	137.252	2.65825	137.252	408.78
68.7522	80.4215	68.7522	1.17255	137.502	152.502	137.502	3.81255	137.502	307.666	68.7522	79.9605	68.7522	1.21537	137.502	106.392	137.502	2.6598	137.502	408.725
68.8522	120.647	68.8522	1.32376	137.752	151.454	137.752	3.78635	137.752	309.877	68.8522	120.184	68.8522	1.3436	137.752	105.449	137.752	2.63623	137.752	410.12
69.0022	80.4744	69.0022	1.172	138.002	150.184	138.002	3.7546	138.002	315.095	69.0022	80.0616	69.0022	1.21492	138.002	105.637	138.002	2.64093	138.002	408.492
69.1022	120.771	69.1022	1.32317	138.252	148.577	138.252	3.71442	138.252	318.513	69.1022	120.146	69.1022	1.34333	138.252	105.606	138.252	2.64015	138.252	407.118
69.2522	80.4324	69.2522	1.17241	138.502	150.39	138.502	3.75975	138.502	309.614	69.2522	80.1465	69.2522	1.21441	138.502	105.001	138.502	2.62502	138.502	405.276
69.3522	120.827	69.3522	1.32217	138.752	149.985	138.752	3.74962	138.752	314.508	69.3522	120.145	69.3522	1.34319	138.752	105.559	138.752	2.63897	138.752	404.701
69.5022	80.5392	69.5022	1.17249	139.002	150.506	139.002	3.76265	139.002	313.873	69.5022	80.1603	69.5022	1.21417	139.002	106.558	139.002	2.66395	139.002	405.969
69.6022	120.865	69.6022	1.32155	139.252	149.969	139.252	3.74923	139.252	311.439	69.6022	119.99	69.6022	1.343	139.252	105.858	139.252	2.64645	139.252	408.037
69.7522	80.3834	69.7522	1.17232	139.502	151.194	139.502	3.77985	139.502	311.122	69.7522	80.228	69.7522	1.21395	139.502	106.039	139.502	2.65097	139.502	409.982
69.8522	120.929	69.8522	1.32161	139.752	149.357	139.752	3.73393	139.752	314.6	69.8522	120.016	69.8522	1.34319	139.752	106.11	139.752	2.65275	139.752	410.731
70.0022	80.558	70.0022	1.17212	140.002	151.699	140.002	3.79248	140.002	311.979	70.0022	80.1025	70.0022	1.21386	140.002	105.426	140.002	2.63565	140.002	414.007
70.1022	120.792	70.1022	1.3218	140.252	148.868	140.252	3.7217	140.252	316.116	70.1022	120.132	70.1022	1.3431	140.252	105.481	140.252	2.63702	140.252	410.695
70.2522	80.4499	70.2522	1.17223	140.502	147.705	140.502	3.69263	140.502	314.927	70.2522	79.9835	70.2522	1.21377	140.502	105.567	140.502	2.63917	140.502	410.472
70.3522	120.835	70.3522	1.32226	140.752	150.566	140.752	3.76415	140.752	313.274	70.3522	120.209	70.3522	1.34278	140.752	105.198	140.752	2.62995	140.752	410.362
70.5022	80.4144	70.5022	1.17239	141.002	149.656	141.002	3.7414	141.002	315.133	70.5022	79.9377	70.5022	1.21386	141.002	105	141.002	2.625	141.002	408.768
70.6022	120.884	70.6022	1.32182	141.252	149.143	141.252	3.72858	141.252	315.057	70.6022	120.253	70.6022	1.34253	141.252	105.889	141.252	2.64723	141.252	409.202
70.7522	80.5515	70.7522	1.17197	141.502	148.646	141.502	3.71615	141.502	314.321	70.7522	79.923	70.7522	1.21383	141.502	106.039	141.502	2.65097	141.502	410.638
70.8522	120.725	70.8522	1.3231	141.752	149.342	141.752	3.73355	141.752	314.881	70.8522	120.283	70.8522	1.34195	141.752	105.543	141.752	2.63857	141.752	410.463
71.0022	80.4322	71.0022	1.17221	142.002	152.066	142.002	3.80165	142.002	312.03	71.0022	79.98	71.0022	1.21339	142.002	105.874	142.002	2.64685	142.002	413.998
71.1022	120.828	71.1022	1.32212	142.252	149.725	142.252	3.74313	142.252	312.109	71.1022	120.205	71.1022	1.34185	142.252	105.465	142.252	2.63662	142.252	415.51
71.2522	80.4324	71.2522	1.17256	142.502	148.783	142.502	3.71957	142.502	314.406	71.2522	80.0388	71.2522	1.21293	142.502	105	142.502	2.625	142.502	412.65
71.3522	120.773	71.3522	1.32197	142.752	150.658	142.752	3.76645	142.752	310.999	71.3522	120.164	71.3522	1.34171	142.752	105.434	142.752	2.63585	142.752	415.061
71.5022	80.4735	71.5022	1.17226	143.002	152.754	143.002	3.81885	143.002	305.968	71.5022	80.0971	71.5022	1.21256	143.002	104.977	143.002	2.62443	143.002	412.215
71.6022	120.865	71.6022	1.32139	143.252	150.689	143.252	3.76722	143.252	313.042	71.6022	120.096	71.6022	1.34133	143.252	104.285	143.252	2.60712	143.252	411.623
71.7522	80.4257	71.7522	1.172	143.502	149.955	143.502	3.74887	143.502	313.341	71.7522	80.1796	71.7522	1.21222	143.502	105.378	143.502	2.63445	143.502	412.885
71.8522	120.776	71.8522	1.32242	143.752	151.163	143.752	3.77908	143.752	308.745	71.8522	120.018	71.8522	1.34098	143.752	105.527	143.752	2.63817	143.752	411.446
72.0022	80.5471	72.0022	1.17219	144.002	150.528	144.002	3.7632	144.002	311.161	72.0022	80.2769	72.0022	1.21211	144.002	105.308	144.002	2.6327	144.002	410.862
72.1022	120.817	72.1022	1.3223	144.252	149.602	144.252	3.74005	144.252	315.863	72.1022	119.965	72.1022	1.34147	144.252	105.779	144.252	2.64447	144.252	415.731
72.2522	80.4102	72.2522	1.17232	144.502	150.069	144.502	3.75172	144.502	311.863	72.2522	80.1245	72.2522	1.21199	144.502	105.567	144.502	2.63917	144.502	416.299
72.3522	120.871	72.3522	1.32186	144.752	151.591	144.752	3.78978	144.752	307.029	72.3522	120.105	72.3522	1.34086	144.752	104.71	144.752	2.61775	144.752	416.839
72.5022	80.5277	72.5022	1.17272	145.002	152.134	145.002	3.80335	145.002	311.37	72.5022	79.9618	72.5022	1.21192	145.002	104.812	145.002	2.6203	145.002	417.388
72.6022	120.778	72.6022	1.32143	145.252	150.52	145.252	3.763	145.252	310.553	72.6022	120.173	72.6022	1.34013	145.252	104.946	145.252	2.62365	145.252	413.523
72.7522	80.4234	72.7522	1.17213	145.502	150.115	145.502	3.75287	145.502	311.027	72.7522	79.972	72.7522	1.21191	145.502	103.985	145.502	2.59963	145.502	414.076
72.8522	120.884	72.8522	1.32125	145.752	150.046	145.752	3.75115	145.752	316.026	72.8522	120.292	72.8522	1.3403	145.752	105.229	145.752	2.63072	145.752	414.994
73.0022	80.3911	73.0022	1.17233	146.002	149.334	146.002	3.73335	146.002	310.703	73.0022	79.9473	73.0022	1.2119	146.002	105.733	146.002	2.64332	146.002	412.259
73.1022	120.889	73.1022	1.32109	146.252	150.75	146.252	3.76875	146.252	311.831	73.1022	120.252	73.1022	1.33942	146.252	105.134	146.252	2.62835	146.252	413.578
73.2522	80.5002	73.2522	1.17216	146.502	152.709	146.502	3.81772	146.502	303.995	73.2522	79.9809	73.2522	1.21148	146.502	105.189	146.502	2.62973	146.502	417.054
73.3522	120.8	73.3522	1.32249	146.752	153.672	146.752	3.8418	146.752	303.331	73.3522	120.215	73.3522	1.3389	146.752	105.606	146.752	2.64015	146.752	415.543
73.5022	80.4545	73.5022	1.17205	147.002	153.856	147.002	3.8464	147.002	304.057	73.5022	79.89	73.5022	1.21117	147.002	104.765	147.002	2.61912	147.002	420.48
73.6022	120.81	73.6022	1.32299	147.252	153.091	147.252	3.82728	147.252	304.267	73.6022	120.286	73.6022	1.33923	147.252	104.521	147.252	2.61302	147.252	419.346
73.7522	80.4664	73.7522	1.17253	147.502	150.895	147.502	3.77237	147.502	314.84	73.7522	80.093	73.7522	1.21052	147.502	105	147.502	2.625	147.502	416.137
73.8522	120.769	73.8522	1.32287	147.752	148.409	147.752	3.71022	147.752	316.332	73.8522	120.142	73.8522	1.33833	147.752	104.332	147.752	2.6083	147.752	415.455
74.0022	80.4568	74.0022	1.17239	148.002	150.873	148.002	3.77183	148.002	311.747	74.0022	80.1878	74.0022	1.21037	148.002	104.316	148.002	2.6079	148.002	417.638
74.1022	120.837	74.1022	1.32297	148.252	150.031	148.252	3.75077	148.252	312.643	74.1022	120.088	74.1022	1.33824	148.252	104.929	148.252	2.62323	148.252	415.451
74.2522	80.456	74.2522	1.17213	148.502	149.495	148.502	3.73738	148.502	311.627	74.2522	80.3384	74.2522	1.21008	148.502	105.496	148.502	2.6374	148.502	417.184
74.3522	120.902	74.3522	1.32109	148.752	151.148	148.752	3.7787	148.752	311.957	74.3522	119.99	74.3522	1.33857	148.752	104.82	148.752	2.6205	148.752	420.856
74.5022	80.5116	74.5022	1.17251	149.002	151.148	149.002	3.7787	149.002	309.473	74.5022	80.2558	74.5022	1.20994	149.002	104.812	149.002	2.6203	149.002	420.97
74.6022	120.777	74.6022	1.32315	149.252	150.261	149.252	3.75652	149.252	313.427	74.6022	120.008	74.6022	1.33786	149.252	104.992	149.252	2.6248	149.252	423.162
74.7522	80.399	74.7522	1.17243	149.502	149.266	149.502	3.73165	149.502	316.265	74.7522	80.1583	74.7522	1.20977	149.502	104.104	149.502	2.6026	149.502	422.796
74.8522	120.953	74.8522	1.32125	149.752	150.796	149.752	3.7699	149.752	308.802	74.8522	120.264	74.8522	1.33784	149.752	104.505	149.752	2.61262	149.752	421.14
75.0022	80.5408	75.0022	1.17258	150.002	149.817	150.002	3.74543	150.002	313.05	75.0022	79.9919	75.0022	1.20994	150.002	104.717	150.002	2.61793	150.002	421.423
75.1022	120.779	75.1022	1.3218	150.252	150.795	150.252	3.76987	150.252	310.364	75.1022	120.126	75.1022	1.33793	150.252	104.143	150.252	2.60358	150.252	421.56
75.2522	80.4178	75.2522	1.17233	150.502	152.754	150.502	3.81885	150.502	307.593	75.2522	79.9822	75.2522	1.20997	150.502	104.269	150.502	2.60672	150.502	418.608
75.3522	120.822	75.3522	1.32244	150.752	151.791	150.752	3.79478	150.752	306.873	75.3522	120.307	75.3522	1.33706	150.752	105.071	150.752	2.62677	150.752	420.686
75.5022	80.3885	75.5022	1.17251	151.002	150.941	151.002	3.77352	151.002	312.79	75.5022	79.8909	75.5022	1.20968	151.002	104.718	151.002	2.61795	151.002	422.103
75.6022	120.638	75.6022	1.32377	151.252	149.664	151.252	3.7416	151.252	312.737	75.6022	120.323	75.6022	1.33694	151.252	104.631	151.252	2.61578	151.252	423.618
75.7522	80.5286	75.7522	1.17192	151.502	149.84	151.502	3.746	151.502	309.755	75.7522	80.0641	75.7522	1.20916	151.502	105.001	151.502	2.62502	151.502	426.588
75.8522	120.717	75.8522	1.32319	151.752	153.03	151.752	3.82575	151.752	307.523	75.8522	120.242	75.8522	1.33665	151.752	104.222	151.752	2.60555	151.752	426.572
76.0022	80.4236	76.0022	1.17212	152.002	149.06	152.002	3.7265	152.002	313.139	76.0022	80.0829	76.0022	1.20879	152.002	104.033	152.002	2.60082	152.002	425.053
76.1022	120.908	76.1022	1.32139	152.252	149.679	152.252	3.74198	152.252	316.055	76.1022	120.134	76.1022	1.33583	152.252	104.175	152.252	2.60438	152.252	425.783
76.2522	80.4727	76.2522	1.17264	152.502	148.83	152.502	3.72075	152.502	315.079	76.2522	80.1623	76.2522	1.20864	152.502	103.939	152.502	2.59848	152.502	423.542
76.3522	120.802	76.3522	1.32139	152.752	151.285	152.752	3.78213	152.752	309.19	76.3522	120.084	76.3522	1.3363	152.752	103.718	152.752	2.59295	152.752	426.101
76.5022	80.3997	76.5022	1.17265	153.002	148.921	153.002	3.72302	153.002	315.639	76.5022	80.245	76.5022	1.20841	153.002	104.694	153.002	2.61735	153.002	424.43
76.6022	120.745	76.6022	1.32377	153.252	149.863	153.252	3.74657	153.252	312.372	76.6022	119.948	76.6022	1.33621	153.252	104.269	153.252	2.60672	153.252	424.269
76.7522	80.5086	76.7522	1.17252	153.502	150.39	153.502	3.75975	153.502	312.508	76.7522	80.3167	76.7522	1.20834	153.502	104.292	153.502	2.6073	153.502	432.425
76.8522	120.655	76.8522	1.32374	153.752	151.301	153.752	3.78253	153.752	309.407	76.8522	120.014	76.8522	1.33566	153.752	104.49	153.752	2.61225	153.752	429.308
77.0022	80.4829	77.0022	1.17235	154.002	149.656	154.002	3.7414	154.002	311.167	77.0022	80.1525	77.0022	1.20794	154.002	103.963	154.002	2.59908	154.002	431.818
77.1022	120.821	77.1022	1.32177	154.252	151.836	154.252	3.7959	154.252	310.18	77.1022	120.164	77.1022	1.33616	154.252	103.435	154.252	2.58588	154.252	431.06
77.2522	80.4187	77.2522	1.17299	154.502	150.712	154.502	3.7678	154.502	309.271	77.2522	80.0023	77.2522	1.20832	154.502	103.632	154.502	2.5908	154.502	430.002
77.3522	120.778	77.3522	1.32279	154.752	151.546	154.752	3.78865	154.752	312.621	77.3522	120.251	77.3522	1.33577	154.752	103.796	154.752	2.5949	154.752	426.354
77.5022	80.4768	77.5022	1.17272	155.002	149.311	155.002	3.73278	155.002	314.348	77.5022	79.9395	77.5022	1.20815	155.002	103.514	155.002	2.58785	155.002	429.809
77.6022	120.624	77.6022	1.32384	155.252	151.347	155.252	3.78368	155.252	307.763	77.6022	120.318	77.6022	1.33515	155.252	104.238	155.252	2.60595	155.252	429.353
77.7522	80.3522	77.7522	1.17288	155.502	150.528	155.502	3.7632	155.502	313.859	77.7522	79.9536	77.7522	1.20839	155.502	104.458	155.502	2.61145	155.502	428.077
77.8522	120.791	77.8522	1.32304	155.752	149.449	155.752	3.73623	155.752	313.402	77.8522	120.253	77.8522	1.33536	155.752	103.671	155.752	2.59178	155.752	431.535
78.0022	80.5185	78.0022	1.17285	156.002	149.404	156.002	3.7351	156.002	315.118	78.0022	80.0249	78.0022	1.20775	156.002	104.009	156.002	2.60023	156.002	438.149
78.1022	120.856	78.1022	1.32136	156.252	149.449	156.252	3.73623	156.252	314.573	78.1022	120.25	78.1022	1.33434	156.252	104.048	156.252	2.6012	156.252	434.51
78.2522	80.4355	78.2522	1.17253	156.502	149.013	156.502	3.72533	156.502	313.965	78.2522	80.0809	78.2522	1.20744	156.502	102.192	156.502	2.5548	156.502	432.252
78.3522	120.896	78.3522	1.32135	156.752	149.863	156.752	3.74657	156.752	314.105	78.3522	120.189	78.3522	1.33457	156.752	103.152	156.752	2.5788	156.752	437.145
78.5022	80.491	78.5022	1.17235	157.002	148.486	157.002	3.71215	157.002	315.184	78.5022	80.1642	78.5022	1.20716	157.002	103.585	157.002	2.58962	157.002	424.22
78.6022	120.784	78.6022	1.32352	157.252	150.123	157.252	3.75307	157.252	311.394	78.6022	120.136	78.6022	1.3346	157.252	103.12	157.252	2.578	157.252	421.266
78.7522	80.5039	78.7522	1.17259	157.502	151.721	157.502	3.79303	157.502	310.071	78.7522	80.2183	78.7522	1.2068	157.502	103.584	157.502	2.5896	157.502	425.902
78.8522	120.76	78.8522	1.32226	157.752	151.897	157.752	3.79743	157.752	306.144	78.8522	120.009	78.8522	1.33435	157.752	104.096	157.752	2.6024	157.752	421.26
79.0022	80.3261	79.0022	1.17276	158.002	154.59	158.002	3.86475	158.002	306.23	79.0022	80.2852	79.0022	1.20687	158.002	103.679	158.002	2.59198	158.002	427.734
79.1022	120.958	79.1022	1.32173	158.252	150.169	158.252	3.75422	158.252	312.949	79.1022	120.024	79.1022	1.33425	158.252	103.608	158.252	2.5902	158.252	427.632
79.2522	80.4887	79.2522	1.17255	158.502	150.07	158.502	3.75175	158.502	309.409	79.2522	80.1714	79.2522	1.20675	158.502	104.128	158.502	2.6032	158.502	428.235
79.3522	120.756	79.3522	1.3233	158.752	153.014	158.752	3.82535	158.752	305.288	79.3522	120.161	79.3522	1.33448	158.752	103.183	158.752	2.57958	158.752	428.534
79.5022	80.3941	79.5022	1.17274	159.002	153.419	159.002	3.83548	159.002	304.357	79.5022	80.0255	79.5022	1.2069	159.002	102.853	159.002	2.57132	159.002	433.263
79.6022	120.863	79.6022	1.32166	159.252	150.321	159.252	3.75802	159.252	316.226	79.6022	120.232	79.6022	1.33387	159.252	103.341	159.252	2.58352	159.252	428.017
79.7522	80.4198	79.7522	1.17287	159.502	149.334	159.502	3.73335	159.502	313.031	79.7522	79.9969	79.7522	1.20717	159.502	103.042	159.502	2.57605	159.502	429.216
79.8522	120.829	79.8522	1.32244	159.752	151.989	159.752	3.79973	159.752	306.82	79.8522	120.28	79.8522	1.33415	159.752	103.151	159.752	2.57877	159.752	430.012
80.0022	80.5031	80.0022	1.17244	160.002	150.368	160.002	3.7592	160.002	314.363	80.0022	79.9771	80.0022	1.20718	160.002	104.01	160.002	2.60025	160.002	425.23
80.1022	120.609	80.1022	1.32421	160.252	149.235	160.252	3.73088	160.252	313.796	80.1022	120.303	80.1022	1.33345	160.252	103.891	160.252	2.59727	160.252	429.654
80.2522	80.3667	80.2522	1.17293	160.502	151.056	160.502	3.7764	160.502	307.864	80.2522	80.035	80.2522	1.20664	160.502	103.631	160.502	2.59077	160.502	433.979
80.3522	120.751	80.3522	1.32321	160.752	152.218	160.752	3.80545	160.752	308.503	80.3522	120.257	80.3522	1.33305	160.752	103.467	160.752	2.58668	160.752	431.911
80.5022	80.5405	80.5022	1.17304	161.002	150.345	161.002	3.75862	161.002	312.321	80.5022	80.0353	80.5022	1.20581	161.002	103.254	161.002	2.58135	161.002	434.925
80.6022	120.772	80.6022	1.322	161.252	150.919	161.252	3.77298	161.252	308.185	80.6022	120.176	80.6022	1.33349	161.252	102.696	161.252	2.5674	161.252	434.795
80.7522	80.4533	80.7522	1.17233	161.502	151.538	161.502	3.78845	161.502	308.638	80.7522	80.1425	80.7522	1.20591	161.502	102.64	161.502	2.566	161.502	436.223
80.8522	120.798	80.8522	1.32241	161.752	150.169	161.752	3.75422	161.752	315.927	80.8522	120.094	80.8522	1.3326	161.752	103.136	161.752	2.5784	161.752	429.607
81.0022	80.388	81.0022	1.17258	162.002	148.485	162.002	3.71212	162.002	313.059	81.0022	80.2361	81.0022	1.20586	162.002	102.852	162.002	2.5713	162.002	425.16
81.1022	120.836	81.1022	1.32212	162.252	151.592	162.252	3.7898	162.252	310.93	81.1022	120.043	81.1022	1.33262	162.252	103.293	162.252	2.58232	162.252	429.676
81.2522	80.5054	81.2522	1.17247	162.502	149.817	162.502	3.74543	162.502	311.812	81.2522	80.2299	81.2522	1.20483	162.502	103.678	162.502	2.59195	162.502	435.463
81.3522	120.783	81.3522	1.32191	162.752	152.066	162.752	3.80165	162.752	307.486	81.3522	120.103	81.3522	1.33308	162.752	103.057	162.752	2.57642	162.752	434.281
81.5022	80.3719	81.5022	1.17265	163.002	151.928	163.002	3.7982	163.002	307.684	81.5022	80.1217	81.5022	1.20593	163.002	103.395	163.002	2.58487	163.002	434.187
81.6022	120.77	81.6022	1.32347	163.252	153.06	163.252	3.8265	163.252	305.118	81.6022	120.049	81.6022	1.33309	163.252	101.956	163.252	2.5489	163.252	435.34
81.7522	80.5163	81.7522	1.17223	163.502	150.436	163.502	3.7609	163.502	315.982	81.7522	80.0167	81.7522	1.20528	163.502	101.532	163.502	2.5383	163.502	436.027
81.8522	120.716	81.8522	1.32324	163.752	148.883	163.752	3.72207	163.752	315.001	81.8522	120.232	81.8522	1.33234	163.752	101.421	163.752	2.53552	163.752	431.295
82.0022	80.3787	82.0022	1.17256	164.002	150.252	164.002	3.7563	164.002	307.975	82.0022	79.9134	82.0022	1.20591	164.002	102.333	164.002	2.55832	164.002	429.055
82.1022	120.731	82.1022	1.32327	164.252	152.983	164.252	3.82457	164.252	306.917	82.1022	120.32	82.1022	1.33297	164.252	101.027	164.252	2.52568	164.252	434.162
82.2522	80.4034	82.2522	1.17279	164.502	151.584	164.502	3.7896	164.502	310.834	82.2522	79.9748	82.2522	1.20563	164.502	99.643	164.502	2.49107	164.502	431.627
82.3522	120.803	82.3522	1.32267	164.752	150.719	164.752	3.76797	164.752	310.213	82.3522	120.223	82.3522	1.33174	164.752	100.949	164.752	2.52373	164.752	430.057
82.5022	80.4557	82.5022	1.17272	165.002	149.518	165.002	3.73795	165.002	315.289	82.5022	79.9755	82.5022	1.20541	165.002	100.422	165.002	2.51055	165.002	436.828
82.6022	120.775	82.6022	1.32246	165.252	148.18	165.252	3.7045	165.252	317.856	82.6022	120.216	82.6022	1.3321	165.252	100.304	165.252	2.5076	165.252	435.18
82.7522	80.3911	82.7522	1.17273	165.502	148.6	165.502	3.715	165.502	315.258	82.7522	80.0205	82.7522	1.20505	165.502	100.516	165.502	2.5129	165.502	437.03
82.8522	120.8	82.8522	1.32319	165.752	149.358	165.752	3.73395	165.752	312.861	82.8522	120.207	82.8522	1.33149	165.752	99.518	165.752	2.48795	165.752	435.937
83.0022	80.4952	83.0022	1.1729	166.002	150.459	166.002	3.76147	166.002	311.858	83.0022	80.0799	83.0022	1.20466	166.002	98.439	166.002	2.46097	166.002	434.711
83.1022	120.807	83.1022	1.32274	166.252	150.567	166.252	3.76417	166.252	312.212	83.1022	120.139	83.1022	1.33118	166.252	99.25	166.252	2.48125	166.252	435.31
83.2522	80.4001	83.2522	1.17266	166.502	149.036	166.502	3.7259	166.502	312.529	83.2522	80.1724	83.2522	1.20456	166.502	98.959	166.502	2.47397	166.502	433.909
83.3522	120.78	83.3522	1.32331	166.752	152.28	166.752	3.807	166.752	307.882	83.3522	120.071	83.3522	1.33177	166.752	98.762	166.752	2.46905	166.752	431.1
83.5022	80.374	83.5022	1.17308	167.002	150.115	167.002	3.75287	167.002	313.336	83.5022	80.2719	83.5022	1.20437	167.002	99.431	167.002	2.48577	167.002	432.413
83.6022	120.746	83.6022	1.32386	167.252	151.071	167.252	3.77678	167.252	310.246	83.6022	119.918	83.6022	1.33149	167.252	99.707	167.252	2.49268	167.252	435.69
83.7522	80.5192	83.7522	1.17239	167.502	148.623	167.502	3.71557	167.502	316.138	83.7522	80.2079	83.7522	1.20422	167.502	98.841	167.502	2.47103	167.502	435.654
83.8522	120.624	83.8522	1.32429	167.752	149.786	167.752	3.74465	167.752	313.247	83.8522	120.063	83.8522	1.33136	167.752	99.281	167.752	2.48203	167.752	438.024
84.0022	80.3321	84.0022	1.17315	168.002	148.807	168.002	3.72017	168.002	312.755	84.0022	80.0699	84.0022	1.20433	168.002	98.746	168.002	2.46865	168.002	438.357
84.1022	120.854	84.1022	1.32276	168.252	150.368	168.252	3.7592	168.252	313.257	84.1022	120.208	84.1022	1.33158	168.252	97.771	168.252	2.44428	168.252	434.978
84.2522	80.4394	84.2522	1.17316	168.502	148.991	168.502	3.72478	168.502	314.243	84.2522	79.9652	84.2522	1.20443	168.502	98.038	168.502	2.45095	168.502	438.412
84.3522	120.793	84.3522	1.32178	168.752	150.383	168.752	3.75957	168.752	313.105	84.3522	120.243	84.3522	1.33094	168.752	98.274	168.752	2.45685	168.752	435.396
84.5022	80.443	84.5022	1.17246	169.002	151.285	169.002	3.78213	169.002	306.056	84.5022	79.9841	84.5022	1.20437	169.002	97.991	169.002	2.44977	169.002	432.183
84.6022	120.705	84.6022	1.32405	169.252	152.693	169.252	3.81732	169.252	309.379	84.6022	120.248	84.6022	1.33094	169.252	98.384	169.252	2.4596	169.252	434.246
84.7522	80.4818	84.7522	1.17268	169.502	149.77	169.502	3.74425	169.502	312.808	84.7522	79.9547	84.7522	1.2045	169.502	98.912	169.502	2.4728	169.502	435.189
84.8522	120.609	84.8522	1.32441	169.752	148.73	169.752	3.71825	169.752	317.358	84.8522	120.243	84.8522	1.33109	169.752	98.431	169.752	2.46077	169.752	437.42
85.0022	80.4433	85.0022	1.17281	170.002	148.738	170.002	3.71845	170.002	310.864	85.0022	80.0111	85.0022	1.20402	170.002	98.628	170.002	2.4657	170.002	439.875
85.1022	120.842	85.1022	1.32157	170.252	150.505	170.252	3.76262	170.252	315.373	85.1022	120.201	85.1022	1.33024	170.252	99.439	170.252	2.48597	170.252	439.734
85.2522	80.3651	85.2522	1.17301	170.502	148.164	170.502	3.7041	170.502	318.029	85.2522	80.0714	85.2522	1.20354	170.502	98.487	170.502	2.46217	170.502	436.193
85.3522	120.785	85.3522	1.32382	170.752	148.745	170.752	3.71862	170.752	312.56	85.3522	120.148	85.3522	1.32988	170.752	99.517	170.752	2.48793	170.752	437.268
85.5022	80.4791	85.5022	1.17315	171.002	151.308	171.002	3.7827	171.002	314.531	85.5022	80.1479	85.5022	1.20392	171.002	99.596	171.002	2.4899	171.002	439.096
85.6022	120.684	85.6022	1.3232	171.252	148.072	171.252	3.7018	171.252	317.387	85.6022	120.089	85.6022	1.33078	171.252	99.69	171.252	2.49225	171.252	434.023
85.7522	80.4281	85.7522	1.17249	171.502	148.416	171.502	3.7104	171.502	317.511	85.7522	80.2328	85.7522	1.20319	171.502	99.643	171.502	2.49107	171.502	434.095
85.8522	120.842	85.8522	1.32241	171.752	149.541	171.752	3.73853	171.752	312.271	85.8522	119.983	85.8522	1.32993	171.752	100.32	171.752	2.508	171.752	436.77
86.0022	80.4642	86.0022	1.17285	172.002	149.908	172.002	3.7477	172.002	313.863	86.0022	80.2983	86.0022	1.20333	172.002	100.091	172.002	2.50228	172.002	438.408
86.1022	120.822	86.1022	1.3218	172.252	150.261	172.252	3.75652	172.252	314.843	86.1022	120.051	86.1022	1.33017	172.252	99.722	172.252	2.49305	172.252	441.335
86.2522	80.4549	86.2522	1.17276	172.502	149.61	172.502	3.74025	172.502	308.126	86.2522	80.1197	86.2522	1.20337	172.502	100.162	172.502	2.50405	172.502	442.853
86.3522	120.745	86.3522	1.32285	172.752	153.519	172.752	3.83798	172.752	306.279	86.3522	120.193	86.3522	1.33017	172.752	99.47	172.752	2.48675	172.752	436.327
86.5022	80.3658	86.5022	1.17285	173.002	150.964	173.002	3.7741	173.002	307.098	86.5022	80.0165	86.5022	1.20324	173.002	99.053	173.002	2.47633	173.002	438.76
86.6022	120.901	86.6022	1.32145	173.252	152.938	173.252	3.82345	173.252	307.156	86.6022	120.272	86.6022	1.32972	173.252	99.344	173.252	2.4836	173.252	440.279
86.7522	80.4932	86.7522	1.17278	173.502	148.829	173.502	3.72072	173.502	314.437	86.7522	79.9439	86.7522	1.20354	173.502	99.784	173.502	2.4946	173.502	436.539
86.8522	120.855	86.8522	1.3214	173.752	151.27	173.752	3.78175	173.752	308.159	86.8522	120.255	86.8522	1.32985	173.752	99.344	173.752	2.4836	173.752	436.552
87.0022	80.4054	87.0022	1.1726	174.002	152.915	174.002	3.82287	174.002	308.715	87.0022	79.8998	87.0022	1.20371	174.002	99.643	174.002	2.49107	174.002	437.291
87.1022	120.725	87.1022	1.32377	174.252	151.959	174.252	3.79897	174.252	305.445	87.1022	120.259	87.1022	1.32955	174.252	100.115	174.252	2.50287	174.252	436.412
87.2522	80.4396	87.2522	1.17299	174.502	151.79	174.502	3.79475	174.502	311.427	87.2522	79.9861	87.2522	1.20305	174.502	99.525	174.502	2.48813	174.502	441.505
87.3522	120.654	87.3522	1.32417	174.752	148.944	174.752	3.7236	174.752	316.933	87.3522	120.218	87.3522	1.32894	174.752	99.439	174.752	2.48597	174.752	443.158
87.5022	80.4448	87.5022	1.17306	175.002	149.84	175.002	3.746	175.002	308.499	87.5022	80.0576	87.5022	1.20277	175.002	99.713	175.002	2.49282	175.002	439.136
87.6022	120.691	87.6022	1.32354	175.252	153.764	175.252	3.8441	175.252	302.858	87.6022	120.179	87.6022	1.32922	175.252	98.684	175.252	2.4671	175.252	438.572
87.7522	80.3925	87.7522	1.17279	175.502	151.675	175.502	3.79188	175.502	308.861	87.7522	80.1472	87.7522	1.20253	175.502	98.558	175.502	2.46395	175.502	443.747
87.8522	120.835	87.8522	1.32272	175.752	152.204	175.752	3.8051	175.752	307.839	87.8522	120.077	87.8522	1.32889	175.752	99.234	175.752	2.48085	175.752	439.014
88.0022	80.5639	88.0022	1.17242	176.002	151.446	176.002	3.78615	176.002	311.012	88.0022	80.221	88.0022	1.20213	176.002	99.077	176.002	2.47693	176.002	435.407
88.1022	120.8	88.1022	1.32175	176.252	150.168	176.252	3.7542	176.252	310.613	88.1022	120.037	88.1022	1.3288	176.252	99.392	176.252	2.4848	176.252	438.522
88.2522	80.4003	88.2522	1.17264	176.502	149.335	176.502	3.73338	176.502	313.636	88.2522	80.2639	88.2522	1.20152	176.502	99.973	176.502	2.49932	176.502	437.035
88.3522	120.824	88.3522	1.32461	176.752	151.102	176.752	3.77755	176.752	309.074	88.3522	120.002	88.3522	1.32505	176.752	99.454	176.752	2.48635	176.752	440.693
88.5022	80.4425	88.5022	1.17315	177.002	153.121	177.002	3.82802	177.002	304.188	88.5022	80.1469	88.5022	1.20081	177.002	99.077	177.002	2.47693	177.002	443.97
88.6022	120.755	88.6022	1.3249	177.252	151.469	177.252	3.78673	177.252	312.777	88.6022	120.128	88.6022	1.32266	177.252	99.455	177.252	2.48637	177.252	441.668
88.7522	80.4082	88.7522	1.17291	177.502	150.941	177.502	3.77352	177.502	311.203	88.7522	79.9961	88.7522	1.20053	177.502	98.628	177.502	2.4657	177.502	439.728
88.8522	120.674	88.8522	1.32503	177.752	149.021	177.752	3.72553	177.752	316.843	88.8522	120.214	88.8522	1.32212	177.752	98.526	177.752	2.46315	177.752	443.862
89.0022	80.353	89.0022	1.17281	178.002	148.394	178.002	3.70985	178.002	313.431	89.0022	79.9522	89.0022	1.20093	178.002	99.077	178.002	2.47693	178.002	439.846
89.1022	120.841	89.1022	1.32283	178.252	150.552	178.252	3.7638	178.252	311.962	89.1022	120.25	89.1022	1.32183	178.252	98.887	178.252	2.47218	178.252	438.846
89.2522	80.4678	89.2522	1.17313	178.502	151.286	178.502	3.78215	178.502	312.901	89.2522	79.9492	89.2522	1.20083	178.502	99.03	178.502	2.47575	178.502	440.167
89.3522	120.665	89.3522	1.32402	178.752	150.979	178.752	3.77447	178.752	307.359	89.3522	120.241	89.3522	1.32098	178.752	99.218	178.752	2.48045	178.752	439.712
89.5022	80.3913	89.5022	1.1726	179.002	153.099	179.002	3.82748	179.002	309.179	89.5022	79.9344	89.5022	1.20055	179.002	99.478	179.002	2.48695	179.002	441.958
89.6022	120.81	89.6022	1.32304	179.252	150.107	179.252	3.75267	179.252	309.612	89.6022	120.212	89.6022	1.32077	179.252	98.856	179.252	2.4714	179.252	447.602
89.7522	80.4689	89.7522	1.17298	179.502	151.538	179.502	3.78845	179.502	307.614	89.7522	80.0291	89.7522	1.20005	179.502	99.077	179.502	2.47693	179.502	445.269
89.8522	120.79	89.8522	1.32191	179.752	151.913	179.752	3.79783	179.752	309.089	89.8522	120.193	89.8522	1.32057	179.752	98.951	179.752	2.47377	179.752	443.093
90.0022	80.3589	90.0022	1.17375	180.002	151.216	180.002	3.7804	180.002	310.119	90.0022	80.08	90.0022	1.19979	180.002	97.921	180.002	2.44802	180.002	444
90.1022	120.82	90.1022	1.32233	180.252	149.572	180.252	3.7393	180.252	314.994	90.1022	120.089	90.1022	1.31985	180.252	98.258	180.252	2.45645	180.252	442.692
90.2522	80.3533	90.2522	1.17305	180.502	152.273	180.502	3.80682	180.502	307.115	90.2522	80.1573	90.2522	1.19948	180.502	99.195	180.502	2.47987	180.502	439
90.3522	120.673	90.3522	1.32394	180.752	151.116	180.752	3.7779	180.752	309.533	90.3522	120.025	90.3522	1.32035	180.752	98.652	180.752	2.4663	180.752	440.614
90.5022	80.5428	90.5022	1.17246	181.002	150.23	181.002	3.75575	181.002	310.062	90.5022	80.2326	90.5022	1.19944	181.002	99.076	181.002	2.4769	181.002	440.543
90.6022	120.525	90.6022	1.32561	181.252	152.892	181.252	3.8223	181.252	306.599	90.6022	119.939	90.6022	1.32025	181.252	99.659	181.252	2.49147	181.252	442.423
90.7522	80.3972	90.7522	1.17273	181.502	152.019	181.502	3.80048	181.502	309.9	90.7522	80.151	90.7522	1.19913	181.502	99.03	181.502	2.47575	181.502	448.634
90.8522	120.644	90.8522	1.32495	181.752	151.194	181.752	3.77985	181.752	307.211	90.8522	120.07	90.8522	1.31975	181.752	98.73	181.752	2.46825	181.752	447.894
91.0022	80.436	91.0022	1.17338	182.002	152.663	182.002	3.81657	182.002	305.296	91.0022	80.0149	91.0022	1.19944	182.002	98.699	182.002	2.46747	182.002	443.307
91.1022	120.736	91.1022	1.32233	182.252	153.32	182.252	3.833	182.252	306.82	91.1022	120.156	91.1022	1.32016	182.252	98.243	182.252	2.45607	182.252	445.426
91.2522	80.3234	91.2522	1.17402	182.502	148.37	182.502	3.70925	182.502	311.659	91.2522	79.9866	91.2522	1.19953	182.502	97.92	182.502	2.448	182.502	443.799
91.3522	120.723	91.3522	1.32385	182.752	151.56	182.752	3.789	182.752	313.234	91.3522	120.23	91.3522	1.31972	182.752	98.604	182.752	2.4651	182.752	441.876
91.5022	80.3649	91.5022	1.17276	183.002	148.371	183.002	3.70927	183.002	312.08	91.5022	79.9412	91.5022	1.19958	183.002	98.911	183.002	2.47277	183.002	444.708
91.6022	120.711	91.6022	1.32359	183.252	151.667	183.252	3.79168	183.252	312.15	91.6022	120.192	91.6022	1.31912	183.252	98.62	183.252	2.4655	183.252	443.361
91.7522	80.8103	91.7522	1.17438	183.502	150.252	183.502	3.7563	183.502	313.123	91.7522	79.9398	91.7522	1.19953	183.502	99.006	183.502	2.47515	183.502	440.393
91.8522	120.825	91.8522	1.3221	183.752	151.316	183.752	3.7829	183.752	305.588	91.8522	120.224	91.8522	1.31936	183.752	99.014	183.752	2.47535	183.752	447.867
92.0022	80.552	92.0022	1.17345	184.002	152.043	184.002	3.80107	184.002	307.793	92.0022	80.0152	92.0022	1.19916	184.002	98.439	184.002	2.46097	184.002	450.588
92.1022	120.734	92.1022	1.32519	184.252	153.213	184.252	3.83033	184.252	303.067	92.1022	120.194	92.1022	1.31874	184.252	98.542	184.252	2.46355	184.252	445.232
92.2522	80.4592	92.2522	1.17285	184.502	151.124	184.502	3.7781	184.502	314.684	92.2522	80.0704	92.2522	1.19894	184.502	98.322	184.502	2.45805	184.502	446.756
92.3522	120.708	92.3522	1.32327	184.752	151.132	184.752	3.7783	184.752	307.137	92.3522	120.141	92.3522	1.31852	184.752	97.676	184.752	2.4419	184.752	447.597
92.5022	80.4425	92.5022	1.1726	185.002	150.024	185.002	3.7506	185.002	313.546	92.5022	80.1608	92.5022	1.19859	185.002	98.133	185.002	2.45332	185.002	444.667
92.6022	120.874	92.6022	1.32237	185.252	150.735	185.252	3.76837	185.252	310.436	92.6022	120.025	92.6022	1.31905	185.252	98.92	185.252	2.473	185.252	442.968
92.7522	80.5147	92.7522	1.17354	185.502	151.4	185.502	3.785	185.502	306.039	92.7522	80.2285	92.7522	1.19872	185.502	98.439	185.502	2.46097	185.502	445.514
92.8522	120.801	92.8522	1.3227	185.752	153.519	185.752	3.83798	185.752	304.492	92.8522	119.948	92.8522	1.31854	185.752	98.447	185.752	2.46117	185.752	442.689
93.0022	80.5296	93.0022	1.17253	186.002	153.213	186.002	3.83033	186.002	308.291	93.0022	80.1802	93.0022	1.1984	186.002	98.887	186.002	2.47218	186.002	448.342
93.1022	120.697	93.1022	1.32361	186.252	148.853	186.252	3.72133	186.252	315.444	93.1022	120.026	93.1022	1.31862	186.252	98.558	186.252	2.46395	186.252	452.615
93.2522	80.4097	93.2522	1.17284	186.502	150.436	186.502	3.7609	186.502	313.877	93.2522	80.0538	93.2522	1.19879	186.502	98.18	186.502	2.4545	186.502	448.867
93.3522	120.73	93.3522	1.32452	186.752	150.245	186.752	3.75612	186.752	309.279	93.3522	120.159	93.3522	1.31888	186.752	98.353	186.752	2.45883	186.752	447.108
93.5022	80.4896	93.5022	1.17329	187.002	153.075	187.002	3.82687	187.002	307.134	93.5022	79.9988	93.5022	1.19859	187.002	97.661	187.002	2.44152	187.002	448.043
93.6022	120.784	93.6022	1.32168	187.252	150.001	187.252	3.75002	187.252	313.876	93.6022	120.222	93.6022	1.31811	187.252	97.645	187.252	2.44112	187.252	446.043
93.7522	80.4202	93.7522	1.17276	187.502	151.882	187.502	3.79705	187.502	309.641	93.7522	79.9028	93.7522	1.19869	187.502	98.487	187.502	2.46217	187.502	443.831
93.8522	120.818	93.8522	1.32244	187.752	150.689	187.752	3.76722	187.752	313.952	93.8522	120.228	93.8522	1.31805	187.752	98.573	187.752	2.46433	187.752	446.808
94.0022	80.4089	94.0022	1.17304	188.002	148.233	188.002	3.70582	188.002	316.874	94.0022	79.9181	94.0022	1.19885	188.002	98.157	188.002	2.45392	188.002	444.142
94.1022	120.514	94.1022	1.32398	188.252	148.715	188.252	3.71787	188.252	317.435	94.1022	120.201	94.1022	1.31837	188.252	98.463	188.252	2.46157	188.252	447.477
94.2522	80.4168	94.2522	1.17337	188.502	149.817	188.502	3.74543	188.502	313.012	94.2522	79.9413	94.2522	1.19855	188.502	99.053	188.502	2.47633	188.502	453.135
94.3522	120.394	94.3522	1.3233	188.752	150.168	188.752	3.7542	188.752	312.745	94.3522	120.165	94.3522	1.31745	188.752	98.038	188.752	2.45095	188.752	451.351
94.5022	80.3363	94.5022	1.17292	189.002	148.187	189.002	3.70467	189.002	317.252	94.5022	80.0555	94.5022	1.19821	189.002	98.251	189.002	2.45628	189.002	446.349
94.6022	120.601	94.6022	1.3215	189.252	151.699	189.252	3.79248	189.252	304.964	94.6022	120.11	94.6022	1.31754	189.252	97.614	189.252	2.44035	189.252	449.899
94.7522	80.4562	94.7522	1.17299	189.502	152.158	189.502	3.80395	189.502	309.584	94.7522	80.0927	94.7522	1.19805	189.502	97.118	189.502	2.42795	189.502	447.972
94.8522	120.442	94.8522	1.32229	189.752	150.75	189.752	3.76875	189.752	309.25	94.8522	120.053	94.8522	1.31758	189.752	97.85	189.752	2.44625	189.752	445.964
95.0022	80.4353	95.0022	1.17237	190.002	151.56	190.002	3.789	190.002	310.304	95.0022	80.1352	95.0022	1.1976	190.002	98.676	190.002	2.4669	190.002	446.989
95.1022	120.588	95.1022	1.32175	190.252	149.052	190.252	3.7263	190.252	316.103	95.1022	119.946	95.1022	1.317	190.252	98.039	190.252	2.45098	190.252	445.093
95.2522	80.4569	95.2522	1.17266	190.502	150.574	190.502	3.76435	190.502	311.767	95.2522	80.2232	95.2522	1.19756	190.502	98.251	190.502	2.45628	190.502	446.649
95.3522	120.544	95.3522	1.32122	190.752	152.111	190.752	3.80278	190.752	307.837	95.3522	119.977	95.3522	1.31751	190.752	98.337	190.752	2.45843	190.752	450.998
95.5022	80.4654	95.5022	1.17256	191.002	150.459	191.002	3.76147	191.002	307.083	95.5022	80.0673	95.5022	1.19774	191.002	97.732	191.002	2.4433	191.002	454.2
95.6022	120.528	95.6022	1.32168	191.252	152.02	191.252	3.8005	191.252	309.333	95.6022	120.078	95.6022	1.31737	191.252	97.519	191.252	2.43797	191.252	449.928
95.7522	80.3817	95.7522	1.17226	191.502	152.823	191.502	3.82057	191.502	305.344	95.7522	80.0045	95.7522	1.1977	191.502	97.732	191.502	2.4433	191.502	448.882
95.8522	120.406	95.8522	1.32394	191.752	151.652	191.752	3.7913	191.752	309.634	95.8522	120.195	95.8522	1.31668	191.752	97.425	191.752	2.43562	191.752	450.302
96.0022	80.671	96.0022	1.17393	192.002	152.456	192.002	3.8114	192.002	307.984	96.0022	79.9164	96.0022	1.19769	192.002	97.071	192.002	2.42678	192.002	447.556
96.1022	120.301	96.1022	1.32416	192.252	150.918	192.252	3.77295	192.252	312.037	96.1022	120.232	96.1022	1.31704	192.252	98.086	192.252	2.45215	192.252	447.696
96.2522	80.3897	96.2522	1.17273	192.502	148.967	192.502	3.72417	192.502	315.557	96.2522	79.9173	96.2522	1.19776	192.502	98.157	192.502	2.45392	192.502	448.1
96.3522	120.589	96.3522	1.32154	192.752	151.362	192.752	3.78405	192.752	307.333	96.3522	120.243	96.3522	1.31654	192.752	97.645	192.752	2.44112	192.752	446.108
96.5022	80.3974	96.5022	1.17294	193.002	151.653	193.002	3.79133	193.002	306.8	96.5022	79.9719	96.5022	1.19748	193.002	98.133	193.002	2.45332	193.002	451.423
96.6022	120.416	96.6022	1.32329	193.252	152.662	193.252	3.81655	193.252	309.626	96.6022	120.169	96.6022	1.31596	193.252	97.944	193.252	2.4486	193.252	457.438
96.7522	80.4872	96.7522	1.1725	193.502	149.174	193.502	3.72935	193.502	313.66	96.7522	80.004	96.7522	1.19638	193.502	97.378	193.502	2.43445	193.502	452.926
96.8522	120.539	96.8522	1.32187	193.752	151.407	193.752	3.78518	193.752	308.216	96.8522	120.16	96.8522	1.31248	193.752	97.629	193.752	2.44073	193.752	451.726
97.0022	80.3166	97.0022	1.17313	194.002	151.721	194.002	3.79303	194.002	311.365	97.0022	80.0803	97.0022	1.1963	194.002	97.425	194.002	2.43562	194.002	451.983
97.1022	120.76	97.1022	1.32031	194.252	148.7	194.252	3.7175	194.252	315.882	97.1022	120.067	97.1022	1.30977	194.252	96.669	194.252	2.41673	194.252	448.085
97.2522	80.4862	97.2522	1.17252	194.502	150.758	194.502	3.76895	194.502	310.489	97.2522	80.1726	97.2522	1.19559	194.502	97.543	194.502	2.43858	194.502	447.501
97.3522	120.535	97.3522	1.32198	194.752	149.128	194.752	3.7282	194.752	316.773	97.3522	119.991	97.3522	1.30915	194.752	97.928	194.752	2.4482	194.752	450.868
97.5022	80.4125	97.5022	1.17223	195.002	148.164	195.002	3.7041	195.002	317.869	97.5022	80.2335	97.5022	1.19533	195.002	97.353	195.002	2.43383	195.002	448.382
97.6022	120.405	97.6022	1.32469	195.252	149.541	195.252	3.73853	195.252	313.286	97.6022	119.979	97.6022	1.30956	195.252	97.708	195.252	2.4427	195.252	450.428
97.7522	80.4317	97.7522	1.17294	195.502	149.22	195.502	3.7305	195.502	315.387	97.7522	80.1303	97.7522	1.19503	195.502	98.085	195.502	2.45213	195.502	458
97.8522	120.68	97.8522	1.3203	195.752	150.903	195.752	3.77257	195.752	308.318	97.8522	120.118	97.8522	1.30907	195.752	97.425	195.752	2.43562	195.752	452.839
98.0022	80.4232	98.0022	1.17283	196.002	153.029	196.002	3.82572	196.002	303.699	98.0022	80.0164	98.0022	1.1951	196.002	97.165	196.002	2.42912	196.002	450.329
98.1022	120.596	98.1022	1.32109	196.252	152.969	196.252	3.82423	196.252	307.815	98.1022	120.166	98.1022	1.30834	196.252	97.235	196.252	2.43087	196.252	452.449
98.2522	80.3976	98.2522	1.17241	196.502	149.358	196.502	3.73395	196.502	311.798	98.2522	79.9723	98.2522	1.19521	196.502	96.552	196.502	2.4138	196.502	451.265
98.3522	120.488	98.3522	1.32217	196.752	152.922	196.752	3.82305	196.752	305.229	98.3522	120.23	98.3522	1.30855	196.752	97.015	196.752	2.42537	196.752	447.332
98.5022	80.5369	98.5022	1.17235	197.002	152.732	197.002	3.8183	197.002	305.461	98.5022	79.9051	98.5022	1.19521	197.002	97.59	197.002	2.43975	197.002	450.151
98.6022	120.257	98.6022	1.32478	197.252	153.488	197.252	3.8372	197.252	303.246	98.6022	120.253	98.6022	1.30779	197.252	98.148	197.252	2.4537	197.252	450.435
98.7522	80.4005	98.7522	1.17266	197.502	152.709	197.502	3.81772	197.502	307.558	98.7522	79.9363	98.7522	1.19518	197.502	97.024	197.502	2.4256	197.502	449.837
98.8522	120.387	98.8522	1.32386	197.752	152.77	197.752	3.81925	197.752	306.552	98.8522	120.218	98.8522	1.30746	197.752	97.708	197.752	2.4427	197.752	455.628
99.0022	80.4039	99.0022	1.17281	198.002	151.859	198.002	3.79648	198.002	308.324	99.0022	80.019	99.0022	1.19479	198.002	97.142	198.002	2.42855	198.002	457.033
99.1022	120.249	99.1022	1.32446	198.252	150.918	198.252	3.77295	198.252	310.43	99.1022	120.176	99.1022	1.3076	198.252	96.45	198.252	2.41125	198.252	454.684
99.2522	80.51	99.2522	1.17221	198.502	150.665	198.502	3.76662	198.502	313.136	99.2522	80.1075	99.2522	1.1944	198.502	97.189	198.502	2.42972	198.502	451.502
99.3522	120.482	99.3522	1.32198	198.752	150.092	198.752	3.7523	198.752	310.971	99.3522	120.112	99.3522	1.307	198.752	96.89	198.752	2.42225	198.752	453.762
99.5022	80.3439	99.5022	1.17294	199.002	153.122	199.002	3.82805	199.002	306.496	99.5022	80.1989	99.5022	1.19425	199.002	96.269	199.002	2.40672	199.002	452.112
99.6022	120.584	99.6022	1.32157	199.252	150.873	199.252	3.77183	199.252	310.324	99.6022	119.99	99.6022	1.30697	199.252	97.047	199.252	2.42618	199.252	450.347
99.7522	80.5008	99.7522	1.17249	199.502	152.203	199.502	3.80507	199.502	306.851	99.7522	80.1828	99.7522	1.19419	199.502	98.18	199.502	2.4545	199.502	451.641
99.8522	120.478	99.8522	1.32171	199.752	153.182	199.752	3.82955	199.752	304.616	99.8522	119.966	99.8522	1.30726	199.752	96.795	199.752	2.41988	199.752	450.615
100.002	80.4138	100.002	1.17239	200.002	150.803	200.002	3.77007	200.002	313.592	100.002	80.1692	100.002	1.19403	200.002	97.354	200.002	2.43385	200.002	452.425
100.102	120.459	100.102	1.3234	200.252	149.984	200.252	3.7496	200.252	311.702	100.102	120.049	100.102	1.30675	200.252	97.393	200.252	2.43483	200.252	457.376
100.252	80.4455	100.252	1.17275	200.502	150.184	200.502	3.7546	200.502	309.814	100.252	80.0807	100.252	1.19407	200.502	96.315	200.502	2.40788	200.502	458.046
100.352	120.35	100.352	1.32399	200.752	152.356	200.752	3.8089	200.752	309.118	100.352	120.147	100.352	1.3065	200.752	96.025	200.752	2.40062	200.752	453.832
100.502	80.5101	100.502	1.17184	201.002	149.724	201.002	3.7431	201.002	311.009	100.502	79.9808	100.502	1.19418	201.002	96.787	201.002	2.41967	201.002	454.709
100.602	120.358	100.602	1.3248	201.252	150.215	201.252	3.75537	201.252	314.693	100.602	120.274	100.602	1.30685	201.252	96.433	201.252	2.41082	201.252	453.995
100.752	80.3785	100.752	1.17246	201.502	149.863	201.502	3.74657	201.502	313.651	100.752	79.9322	100.752	1.19394	201.502	96.362	201.502	2.40905	201.502	450.419
100.852	120.476	100.852	1.32313	201.752	149.311	201.752	3.73278	201.752	314.485	100.852	120.267	100.852	1.30578	201.752	97.283	201.752	2.43208	201.752	452.009
101.002	80.4771	101.002	1.1732	202.002	151.469	202.002	3.78673	202.002	307.533	101.002	79.988	101.002	1.19382	202.002	97.377	202.002	2.43443	202.002	452.724
101.102	120.43	101.102	1.32255	202.252	152.295	202.252	3.80737	202.252	307.434	101.102	120.263	101.102	1.30567	202.252	96.685	202.252	2.41712	202.252	455.027
101.252	80.3999	101.252	1.1725	202.502	152.433	202.502	3.81082	202.502	309.531	101.252	80.0006	101.252	1.19282	202.502	96.999	202.502	2.42497	202.502	457.901
101.352	120.518	101.352	1.32276	202.752	150.184	202.752	3.7546	202.752	309.439	101.352	120.19	101.352	1.29964	202.752	97.188	202.752	2.4297	202.752	460.594
101.502	80.5189	101.502	1.17258	203.002	153.581	203.002	3.83953	203.002	307.572	101.502	80.0686	101.502	1.19226	203.002	96.646	203.002	2.41615	203.002	455.772
101.602	120.243	101.602	1.32519	203.252	151.454	203.252	3.78635	203.252	306.366	101.602	120.15	101.602	1.29892	203.252	95.332	203.252	2.3833	203.252	457.609
101.752	80.3778	101.752	1.1727	203.502	154.246	203.502	3.85615	203.502	302.135	101.752	80.1791	101.752	1.19201	203.502	96.457	203.502	2.41142	203.502	456.058
101.852	120.472	101.852	1.32343	203.752	153.381	203.752	3.83453	203.752	305.682	101.852	120.075	101.852	1.29882	203.752	96.056	203.752	2.4014	203.752	453.326
102.002	80.422	102.002	1.17281	204.002	152.387	204.002	3.80967	204.002	305.374	102.002	80.2502	102.002	1.19186	204.002	96.67	204.002	2.41675	204.002	454.615
102.102	120.253	102.102	1.326	204.252	153.826	204.252	3.84565	204.252	303.518	102.102	119.908	102.102	1.29899	204.252	97.55	204.252	2.43875	204.252	455.626
102.252	80.4668	102.252	1.17256	204.502	152.662	204.502	3.81655	204.502	306.682	102.252	80.2276	102.252	1.19152	204.502	96.717	204.502	2.41792	204.502	456.865
102.352	120.442	102.352	1.32276	204.752	152.234	204.752	3.80585	204.752	306.936	102.352	120.018	102.352	1.29823	204.752	96.496	204.752	2.4124	204.752	458.111
102.502	80.4325	102.502	1.17203	205.002	150.16	205.002	3.754	205.002	315.974	102.502	80.0753	102.502	1.19149	205.002	97.094	205.002	2.42735	205.002	460.955
102.602	120.67	102.602	1.32152	205.252	150.138	205.252	3.75345	205.252	308.28	102.602	120.18	102.602	1.29845	205.252	96.417	205.252	2.41043	205.252	457.929
102.752	80.4459	102.752	1.17313	205.502	153.328	205.502	3.8332	205.502	309.81	102.752	80.0179	102.752	1.19193	205.502	95.701	205.502	2.39253	205.502	456.607
102.852	120.211	102.852	1.32559	205.752	150.107	205.752	3.75267	205.752	309.999	102.852	120.255	102.852	1.29875	205.752	96.323	205.752	2.40808	205.752	460.161
103.002	80.4405	103.002	1.17207	206.002	150.459	206.002	3.76147	206.002	314.493	103.002	79.9688	103.002	1.19125	206.002	96.481	206.002	2.41202	206.002	456.795
103.102	120.298	103.102	1.32563	206.252	148.73	206.252	3.71825	206.252	317.842	103.102	120.267	103.102	1.29854	206.252	93.994	206.252	2.34985	206.252	454.281
103.252	80.4288	103.252	1.17305	206.502	148.279	206.502	3.70697	206.502	311.844	103.252	79.926	103.252	1.1915	206.502	96.15	206.502	2.40375	206.502	463.03
103.352	120.385	103.352	1.32393	206.752	150.275	206.752	3.75687	206.752	314.456	103.352	120.237	103.352	1.2992	206.752	95.835	206.752	2.39588	206.752	458.646
103.502	80.4368	103.502	1.17269	207.002	149.381	207.002	3.73453	207.002	313.027	103.502	80.0035	103.502	1.19243	207.002	94.286	207.002	2.35715	207.002	458.766
103.602	120.204	103.602	1.32496	207.252	151.438	207.252	3.78595	207.252	309.614	103.602	120.206	103.602	1.29896	207.252	94.75	207.252	2.36875	207.252	462.802
103.752	80.3677	103.752	1.1729	207.502	151.951	207.502	3.79878	207.502	305.436	103.752	80.0605	103.752	1.19149	207.502	95.796	207.502	2.3949	207.502	461.216
103.852	120.349	103.852	1.32487	207.752	154.131	207.752	3.85328	207.752	303.786	103.852	120.144	103.852	1.2978	207.752	93.79	207.752	2.34475	207.752	458.705
104.002	80.4939	104.002	1.17311	208.002	149.426	208.002	3.73565	208.002	311.604	104.002	80.1233	104.002	1.19066	208.002	93.955	208.002	2.34888	208.002	460.34
104.102	120.36	104.102	1.32324	208.252	152.923	208.252	3.82307	208.252	304.983	104.102	120.033	104.102	1.29342	208.252	94.215	208.252	2.35537	208.252	458.599
104.252	80.4093	104.252	1.1725	208.502	153.902	208.502	3.84755	208.502	302.382	104.252	80.1524	104.252	1.19029	208.502	93.861	208.502	2.34653	208.502	454.076
104.352	120.43	104.352	1.32374	208.752	153.442	208.752	3.83605	208.752	306.182	104.352	119.983	104.352	1.2933	208.752	94.026	208.752	2.35065	208.752	457.828
104.502	80.4409	104.502	1.17278	209.002	150.413	209.002	3.76032	209.002	311.296	104.502	80.2277	104.502	1.18983	209.002	94.427	209.002	2.36068	209.002	458.356
104.602	120.558	104.602	1.32145	209.252	151.989	209.252	3.79973	209.252	308.358	104.602	119.991	104.602	1.2929	209.252	93.664	209.252	2.3416	209.252	459.122
104.752	80.4693	104.752	1.17255	209.502	153.122	209.502	3.82805	209.502	302.989	104.752	80.1142	104.752	1.18998	209.502	93.295	209.502	2.33237	209.502	463.015
104.852	120.573	104.852	1.32079	209.752	153.045	209.752	3.82613	209.752	305.703	104.852	120.12	104.852	1.29343	209.752	93.665	209.752	2.34163	209.752	462.959
105.002	80.3979	105.002	1.17285	210.002	150.757	210.002	3.76892	210.002	316.148	105.002	79.9961	105.002	1.19016	210.002	92.893	210.002	2.32233	210.002	458.615
105.102	120.5	105.102	1.32299	210.252	151.592	210.252	3.7898	210.252	304.818	105.102	120.188	105.102	1.29278	210.252	92.893	210.252	2.32233	210.252	458.637
105.252	80.4972	105.252	1.1727	210.502	150.987	210.502	3.77467	210.502	310.101	105.252	79.9888	105.252	1.19002	210.502	92.799	210.502	2.31997	210.502	458.789
105.352	120.352	105.352	1.3234	210.752	150.123	210.752	3.75307	210.752	312.206	105.352	120.228	105.352	1.29225	210.752	92.972	210.752	2.3243	210.752	457.846
105.502	80.3234	105.502	1.17301	211.002	153.603	211.002	3.84008	211.002	303.84	105.502	79.9514	105.502	1.19005	211.002	92.563	211.002	2.31407	211.002	457.033
105.602	120.447	105.602	1.32412	211.252	153.243	211.252	3.83107	211.252	306.101	105.602	120.231	105.602	1.29226	211.252	93.381	211.252	2.33453	211.252	459.929
105.752	80.4393	105.752	1.17291	211.502	151.997	211.502	3.79992	211.502	306.95	105.752	79.9314	105.752	1.1901	211.502	93.531	211.502	2.33827	211.502	462.372
105.852	120.519	105.852	1.32174	211.752	152.968	211.752	3.8242	211.752	307.608	105.852	120.207	105.852	1.292	211.752	92.736	211.752	2.3184	211.752	461.691
106.002	80.3384	106.002	1.17359	212.002	151.148	212.002	3.7787	212.002	308.752	106.002	80.0217	106.002	1.18993	212.002	92.633	212.002	2.31582	212.002	465.016
106.102	120.518	106.102	1.32191	212.252	152.295	212.252	3.80737	212.252	308.916	106.102	120.159	106.102	1.29113	212.252	92.909	212.252	2.32273	212.252	462.993
106.252	80.3545	106.252	1.17294	212.502	151.148	212.502	3.7787	212.502	310.809	106.252	80.0892	106.252	1.18965	212.502	92.398	212.502	2.30995	212.502	460.007
106.352	120.422	106.352	1.32405	212.752	151.867	212.752	3.79668	212.752	309.903	106.352	120.089	106.352	1.29181	212.752	91.666	212.752	2.29165	212.752	462.961
106.502	80.4592	106.502	1.17306	213.002	150.574	213.002	3.76435	213.002	310.585	106.502	80.1415	106.502	1.18901	213.002	92.327	213.002	2.30817	213.002	458.284
106.602	120.538	106.602	1.32136	213.252	150.964	213.252	3.7741	213.252	309.549	106.602	120.155	106.602	1.29158	213.252	92.264	213.252	2.3066	213.252	459.065
106.752	80.363	106.752	1.17278	213.502	150.206	213.502	3.75515	213.502	311.745	106.752	80.2083	106.752	1.18872	213.502	92.468	213.502	2.3117	213.502	461.158
106.852	120.5	106.852	1.3231	213.752	153.06	213.752	3.8265	213.752	304.349	106.852	119.913	106.852	1.29094	213.752	92.232	213.752	2.3058	213.752	461.354
107.002	80.4941	107.002	1.17272	214.002	151.262	214.002	3.78155	214.002	313.746	107.002	80.133	107.002	1.1808	214.002	92.374	214.002	2.30935	214.002	455.006
107.102	120.462	107.102	1.32249	214.252	149.939	214.252	3.74848	214.252	311.635	107.102	120.026	107.102	1.29023	214.252	92.249	214.252	2.30622	214.252	461.804
107.252	80.4221	107.252	1.17273	214.502	151.584	214.502	3.7896	214.502	309.075	107.252	80.0002	107.252	1.18076	214.502	92.327	214.502	2.30817	214.502	469.678
107.352	120.443	107.352	1.32299	214.752	150.765	214.752	3.76912	214.752	310.878	107.352	120.108	107.352	1.29025	214.752	93.837	214.752	2.34592	214.752	461.509
107.502	80.357	107.502	1.17278	215.002	153.006	215.002	3.82515	215.002	306.666	107.502	79.9379	107.502	1.18068	215.002	92.515	215.002	2.31288	215.002	463.785
107.602	120.59	107.602	1.32253	215.252	152.173	215.252	3.80432	215.252	305.834	107.602	120.221	107.602	1.28915	215.252	92.846	215.252	2.32115	215.252	461.564
107.752	80.5243	107.752	1.1725	215.502	152.112	215.502	3.8028	215.502	309.639	107.752	79.927	107.752	1.18088	215.502	93.719	215.502	2.34298	215.502	457.806
107.852	120.445	107.852	1.32265	215.752	150.505	215.752	3.76262	215.752	309.671	107.852	120.222	107.852	1.28938	215.752	93.003	215.752	2.32508	215.752	459.451
108.002	80.3703	108.002	1.17265	216.002	151.675	216.002	3.79188	216.002	310.542	108.002	79.9168	108.002	1.18216	216.002	93.861	216.002	2.34653	216.002	465.27
108.102	120.546	108.102	1.32205	216.252	152.479	216.252	3.81197	216.252	305.217	108.102	120.228	108.102	1.28941	216.252	94.53	216.252	2.36325	216.252	463.43
108.252	80.427	108.252	1.17304	216.502	151.285	216.502	3.78213	216.502	311.473	108.252	79.992	108.252	1.18167	216.502	93.601	216.502	2.34002	216.502	467.077
108.352	120.264	108.352	1.32556	216.752	152.188	216.752	3.8047	216.752	306.851	108.352	120.201	108.352	1.28866	216.752	93.381	216.752	2.33453	216.752	469.336
108.502	80.3889	108.502	1.17285	217.002	150.734	217.002	3.76835	217.002	307.216	108.502	80.039	108.502	1.18212	217.002	93.72	217.002	2.343	217.002	465.373
108.602	120.35	108.602	1.32375	217.252	153.84	217.252	3.846	217.252	303.566	108.602	120.111	108.602	1.28898	217.252	93.114	217.252	2.32785	217.252	462.584
108.752	80.4034	108.752	1.17259	217.502	152.685	217.502	3.81712	217.502	304.608	108.752	80.1345	108.752	1.18195	217.502	92.894	217.502	2.32235	217.502	465.815
108.852	120.491	108.852	1.32276	217.752	153.244	217.752	3.8311	217.752	305.557	108.852	120.076	108.852	1.28877	217.752	93.554	217.752	2.33885	217.752	459.595
109.002	80.5116	109.002	1.17292	218.002	150.964	218.002	3.7741	218.002	314.252	109.002	80.2111	109.002	1.18299	218.002	93.814	218.002	2.34535	218.002	460.122
109.102	120.482	109.102	1.32187	218.252	150.994	218.252	3.77485	218.252	306.047	109.102	119.965	109.102	1.28858	218.252	93.57	218.252	2.33925	218.252	465.997
109.252	80.2563	109.252	1.17392	218.502	153.466	218.502	3.83665	218.502	310.299	109.252	80.2661	109.252	1.18247	218.502	93.979	218.502	2.34947	218.502	467.654
109.352	120.562	109.352	1.32229	218.752	150.535	218.752	3.76337	218.752	309.676	109.352	120.057	109.352	1.28889	218.752	94.105	218.752	2.35263	218.752	467.868
109.502	80.445	109.502	1.17288	219.002	152.111	219.002	3.80278	219.002	304.99	109.502	80.1104	109.502	1.18266	219.002	92.823	219.002	2.32057	219.002	470.597
109.602	120.576	109.602	1.32139	219.252	152.019	219.252	3.80048	219.252	311.748	109.602	120.196	109.602	1.2886	219.252	92.846	219.252	2.32115	219.252	469.136
109.752	80.4409	109.752	1.17258	219.502	150.918	219.502	3.77295	219.502	311.893	109.752	79.9651	109.752	1.1826	219.502	93.554	219.502	2.33885	219.502	465.326
109.852	120.403	109.852	1.32304	219.752	148.042	219.752	3.70105	219.752	317.011	109.852	120.195	109.852	1.28803	219.752	92.626	219.752	2.31565	219.752	466.585
110.002	80.3051	110.002	1.17313	220.002	152.341	220.002	3.80852	220.002	310.69	110.002	79.8973	110.002	1.1828	220.002	93.012	220.002	2.3253	220.002	465.505
110.102	120.462	110.102	1.32313	220.252	151.224	220.252	3.7806	220.252	307.147	110.102	120.191	110.102	1.28868	220.252	93.743	220.252	2.34357	220.252	461.276
110.252	80.4835	110.252	1.17296	220.502	149.817	220.502	3.74543	220.502	316.796	110.252	79.9101	110.252	1.18286	220.502	93.507	220.502	2.33767	220.502	466.62
110.352	120.434	110.352	1.3222	220.752	150.199	220.752	3.75497	220.752	307.967	110.352	120.271	110.352	1.28794	220.752	93.255	220.752	2.33137	220.752	465.769
110.502	80.4209	110.502	1.1726	221.002	152.364	221.002	3.8091	221.002	309.17	110.502	80.0132	110.502	1.18273	221.002	94.026	221.002	2.35065	221.002	468.754
110.602	120.46	110.602	1.32299	221.252	150.658	221.252	3.76645	221.252	312.235	110.602	120.207	110.602	1.28738	221.252	93.255	221.252	2.33137	221.252	468.62
110.752	80.4179	110.752	1.1731	221.502	148.967	221.502	3.72417	221.502	316.066	110.752	80.0686	110.752	1.18242	221.502	92.893	221.502	2.32233	221.502	469.643
110.852	120.556	110.852	1.32139	221.752	148.715	221.752	3.71787	221.752	314.076	110.852	120.16	110.852	1.28794	221.752	92.894	221.752	2.32235	221.752	465.019
111.002	80.3388	111.002	1.17311	222.002	152.134	222.002	3.80335	222.002	311.07	111.002	80.0968	111.002	1.18214	222.002	93.106	222.002	2.32765	222.002	465.522
111.102	120.399	111.102	1.32389	222.252	148.73	222.252	3.71825	222.252	317.022	111.102	120.062	111.102	1.28759	222.252	92.705	222.252	2.31763	222.252	465.813
111.252	80.3711	111.252	1.17267	222.502	148.462	222.502	3.71155	222.502	314.648	111.252	80.1943	111.252	1.18206	222.502	92.988	222.502	2.3247	222.502	461.329
111.352	120.589	111.352	1.32132	222.752	149.893	222.752	3.74733	222.752	315.397	111.352	119.977	111.352	1.2879	222.752	93.538	222.752	2.33845	222.752	463.56
111.502	80.4637	111.502	1.17294	223.002	149.404	223.002	3.7351	223.002	311.303	111.502	80.2359	111.502	1.18297	223.002	93.012	223.002	2.3253	223.002	467.311
111.602	120.382	111.602	1.32336	223.252	151.225	223.252	3.78063	223.252	312.045	111.602	120.006	111.602	1.28917	223.252	93.13	223.252	2.32825	223.252	468.697
111.752	80.327	111.752	1.17304	223.502	149.288	223.502	3.7322	223.502	312.382	111.752	80.099	111.752	1.18178	223.502	93.578	223.502	2.33945	223.502	467.782
111.852	120.364	111.852	1.32474	223.752	152.218	223.752	3.80545	223.752	308.718	111.852	120.095	111.852	1.28921	223.752	92.705	223.752	2.31763	223.752	471.308
112.002	80.442	112.002	1.1732	224.002	151.102	224.002	3.77755	224.002	310.62	112.002	79.9904	112.002	1.18131	224.002	92.468	224.002	2.3117	224.002	469.332
112.102	120.487	112.102	1.32359	224.252	151.163	224.252	3.77908	224.252	309.34	112.102	120.212	112.102	1.28967	224.252	92.893	224.252	2.32233	224.252	465.269
112.252	80.3924	112.252	1.17266	224.502	151.814	224.502	3.79535	224.502	307.243	112.252	79.9317	112.252	1.18266	224.502	92.728	224.502	2.3182	224.502	466.987
112.352	120.443	112.352	1.32325	224.752	150.796	224.752	3.7699	224.752	313.216	112.352	120.282	112.352	1.29036	224.752	92.469	224.752	2.31173	224.752	466.29
112.502	80.3711	112.502	1.17297	225.002	150.919	225.002	3.77298	225.002	306.324	112.502	79.9191	112.502	1.1828	225.002	93.389	225.002	2.33473	225.002	462.187
112.602	120.504	112.602	1.32292	225.252	152.341	225.252	3.80852	225.252	309.193	112.602	120.346	112.602	1.28957	225.252	93.35	225.252	2.33375	225.252	468.999
112.752	80.4533	112.752	1.17305	225.502	150.046	225.502	3.75115	225.502	311.702	112.752	80.0228	112.752	1.18278	225.502	92.846	225.502	2.32115	225.502	472.608
112.852	120.385	112.852	1.32426	225.752	152.617	225.752	3.81542	225.752	304.978	112.852	120.395	112.852	1.29028	225.752	93.145	225.752	2.32863	225.752	471.082
113.002	80.3402	113.002	1.17272	226.002	153.901	226.002	3.84753	226.002	304.076	113.002	80.0549	113.002	1.18261	226.002	93.13	226.002	2.32825	226.002	472.728
113.102	120.638	113.102	1.32129	226.252	152.908	226.252	3.8227	226.252	304.957	113.102	120.445	113.102	1.29059	226.252	92.076	226.252	2.3019	226.252	471.082
113.252	80.4453	113.252	1.17301	226.502	153.282	226.502	3.83205	226.502	305.983	113.252	80.1693	113.252	1.18244	226.502	92.327	226.502	2.30817	226.502	466.285
113.352	120.566	113.352	1.32241	226.752	151.301	226.752	3.78253	226.752	311.261	113.352	120.509	113.352	1.29037	226.752	92.72	226.752	2.318	226.752	467.896
113.502	80.3889	113.502	1.1729	227.002	151.332	227.002	3.7833	227.002	306.493	113.502	80.2965	113.502	1.18231	227.002	92.823	227.002	2.32057	227.002	468.467
113.602	120.411	113.602	1.32343	227.252	151.622	227.252	3.79055	227.252	310.49	113.602	120.643	113.602	1.29054	227.252	92.783	227.252	2.31957	227.252	463.791
113.752	80.3885	113.752	1.17296	227.502	151.629	227.502	3.79073	227.502	310.774	113.752	80.3673	113.752	1.18217	227.502	93.743	227.502	2.34357	227.502	467.914
113.852	120.444	113.852	1.32526	227.752	152.142	227.752	3.80355	227.752	310.993	113.852	120.775	113.852	1.29141	227.752	92.987	227.752	2.32468	227.752	472.072
114.002	80.4847	114.002	1.17253	228.002	203.313	228.002	5.08282	228.002	340.158	114.002	80.2931	114.002	1.18205	228.002	92.539	228.002	2.31347	228.002	470.747
114.102	120.432	114.102	1.32357	228.252	213.908	228.252	2.37676	228.252	348.868	114.102	121.055	114.102	1.29056	228.252	92.988	228.252	2.3247	228.252	473.463
114.252	80.4106	114.252	1.17264	228.502	216.555	228.502	2.40617	228.502	349.272	114.252	80.2159	114.252	1.18239	228.502	92.539	228.502	2.31347	228.502	472.404
114.352	120.479	114.352	1.32359	228.752	249.098	228.752	2.76776	228.752	373.936	114.352	121.303	114.352	1.29066	228.752	92.013	228.752	2.30032	228.752	471.344
114.502	80.4394	114.502	1.17338	229.002	268.789	229.002	2.98654	229.002	379.437	114.502	80.2004	114.502	1.1828	229.002	92.327	229.002	2.30817	229.002	468.861
114.602	120.523	114.602	1.32093	229.252	268.82	229.252	2.98689	229.252	373.473	114.602	121.546	114.602	1.2916	229.252	92.894	229.252	2.32235	229.252	470.043
114.752	80.4206	114.752	1.17267	229.502	271.795	229.502	3.01994	229.502	371.979	114.752	80.2884	114.752	1.18274	229.502	92.469	229.502	2.31173	229.502	466.356
114.852	120.49	114.852	1.32278	229.752	270.012	229.752	3.00013	229.752	377.471	114.852	121.814	114.852	1.29146	229.752	92.783	229.752	2.31957	229.752	465.955
115.002	80.396	115.002	1.17281	230.002	271.083	230.002	3.01203	230.002	373.404	115.002	80.3407	115.002	1.18294	230.002	93.507	230.002	2.33767	230.002	474.519
115.102	120.411	115.102	1.32249	230.252	277.647	230.252	3.08497	230.252	382.209	115.102	121.983	115.102	1.2908	230.252	92.799	230.252	2.31997	230.252	474.765
115.252	80.5078	115.252	1.17264	230.502	277.693	230.502	3.08548	230.502	383.394	115.252	80.479	115.252	1.18257	230.502	92.374	230.502	2.30935	230.502	471.202
115.352	120.402	115.352	1.32371	230.752	282.1	230.752	3.13444	230.752	376.261	115.352	122.146	115.352	1.29129	230.752	92.783	230.752	2.31957	230.752	474.688
115.502	80.3517	115.502	1.17276	231.002	280.195	231.002	3.11328	231.002	378.508	115.502	80.6149	115.502	1.18221	231.002	92.162	231.002	2.30405	231.002	471.95
115.602	120.434	115.602	1.32363	231.252	283.262	231.252	3.14736	231.252	374.723	115.602	122.256	115.602	1.29078	231.252	91.588	231.252	2.2897	231.252	467.161
115.752	80.505	115.752	1.17267	231.502	283.729	231.502	3.15254	231.502	377.669	115.752	80.734	115.752	1.18194	231.502	92.634	231.502	2.31585	231.502	469.178
115.852	120.407	115.852	1.32267	231.752	283.599	231.752	3.1511	231.752	371.745	115.852	122.343	115.852	1.29086	231.752	92.594	231.752	2.31485	231.752	468.92
116.002	80.391	116.002	1.17244	232.002	288.456	232.002	3.20507	232.002	368.123	116.002	80.8751	116.002	1.18205	232.002	92.374	232.002	2.30935	232.002	467.336
116.102	120.632	116.102	1.32132	232.252	286.812	232.252	3.1868	232.252	369.338	116.102	122.457	116.102	1.29125	232.252	92.973	232.252	2.32432	232.252	471.404
116.252	80.4038	116.252	1.17291	232.502	298.807	232.502	3.32008	232.502	359.493	116.252	80.8354	116.252	1.1819	232.502	93.294	232.502	2.33235	232.502	476.775
116.352	120.392	116.352	1.32388	232.752	297.721	232.752	3.30801	232.752	365.381	116.352	122.689	116.352	1.29085	232.752	92.295	232.752	2.30737	232.752	474.057
116.502	80.4706	116.502	1.17258	233.002	298.577	233.002	3.31752	233.002	362.869	116.502	80.8327	116.502	1.18172	233.002	91.973	233.002	2.29933	233.002	472.73
116.602	120.247	116.602	1.32591	233.252	297.751	233.252	3.30834	233.252	363.529	116.602	122.959	116.602	1.29056	233.252	92.201	233.252	2.30503	233.252	474.393
116.752	80.3948	116.752	1.17249	233.502	296.421	233.502	3.29357	233.502	365.163	116.752	80.7272	116.752	1.18194	233.502	91.548	233.502	2.2887	233.502	471.707
116.852	120.625	116.852	1.32102	233.752	297.476	233.752	3.30529	233.752	362.514	116.852	123.1	116.852	1.291	233.752	91.682	233.752	2.29205	233.752	469.579
117.002	80.5456	117.002	1.17239	234.002	297.637	234.002	3.30708	234.002	363.244	117.002	80.7778	117.002	1.18214	234.002	92.775	234.002	2.31937	234.002	471.447
117.102	120.451	117.102	1.32249	234.252	298.24	234.252	3.31378	234.252	362.386	117.102	123.286	117.102	1.29047	234.252	92.342	234.252	2.30855	234.252	469.46
117.252	80.3868	117.252	1.17249	234.502	299.885	234.502	3.33206	234.502	359.135	117.252	80.8349	117.252	1.18208	234.502	92.114	234.502	2.30285	234.502	469.813
117.352	120.523	117.352	1.32267	234.752	300.735	234.752	3.3415	234.752	359.433	117.352	123.36	117.352	1.28993	234.752	92.783	234.752	2.31957	234.752	476.573
117.502	80.4157	117.502	1.17253	235.002	299.06	235.002	3.32289	235.002	360.022	117.502	80.9625	117.502	1.18202	235.002	92.492	235.002	2.3123	235.002	476.213
117.602	120.459	117.602	1.32246	235.252	300.628	235.252	3.34031	235.252	360.936	117.602	123.409	117.602	1.29054	235.252	91.997	235.252	2.29992	235.252	472.24
117.752	80.4767	117.752	1.17268	235.502	297.315	235.502	3.3035	235.502	360.291	117.752	81.0871	117.752	1.18162	235.502	92.091	235.502	2.30227	235.502	476.279
117.852	120.493	117.852	1.32292	235.752	300.995	235.752	3.34439	235.752	360.018	117.852	123.405	117.852	1.2899	235.752	92.012	235.752	2.3003	235.752	474.596
118.002	80.336	118.002	1.17301	236.002	300	236.002	3.33333	236.002	359.289	118.002	81.172	118.002	1.18134	236.002	91.312	236.002	2.2828	236.002	471.611
118.102	120.414	118.102	1.32448	236.252	301.791	236.252	3.35323	236.252	355.92	118.102	123.344	118.102	1.28988	236.252	92.012	236.252	2.3003	236.252	471.465
118.252	80.4865	118.252	1.17267	236.502	302.364	236.502	3.3596	236.502	356.485	118.252	81.2888	118.252	1.1812	236.502	92.587	236.502	2.31467	236.502	471.229
118.352	120.47	118.352	1.32203	236.752	302.953	236.752	3.36614	236.752	355.906	118.352	123.323	118.352	1.2903	236.752	92.027	236.752	2.30068	236.752	468.97
118.502	80.39	118.502	1.17221	237.002	301.882	237.002	3.35424	237.002	361.627	118.502	81.2848	118.502	1.18136	237.002	92.161	237.002	2.30403	237.002	476.139
118.602	120.472	118.602	1.32313	237.252	297.751	237.252	3.30834	237.252	362.597	118.602	123.41	118.602	1.28978	237.252	92.752	237.252	2.3188	237.252	478.558
118.752	80.4267	118.752	1.17302	237.502	299.77	237.502	3.33078	237.502	358.31	118.752	81.1849	118.752	1.18098	237.502	92.351	237.502	2.30877	237.502	475.072
118.852	120.419	118.852	1.32284	237.752	300.612	237.752	3.34013	237.752	360.935	118.852	123.556	118.852	1.28956	237.752	91.604	237.752	2.2901	237.752	474.762
119.002	80.4046	119.002	1.17262	238.002	299.725	238.002	3.33028	238.002	357.773	119.002	81.1055	119.002	1.18124	238.002	91.642	238.002	2.29105	238.002	476.555
119.102	120.503	119.102	1.3223	238.252	302.357	238.252	3.35952	238.252	357.986	119.102	123.63	119.102	1.29021	238.252	91.43	238.252	2.28575	238.252	473.788
119.252	80.4027	119.252	1.17229	238.502	299.909	238.502	3.33232	238.502	359.697	119.252	81.0651	119.252	1.18132	238.502	91.359	238.502	2.28397	238.502	468.418
119.352	120.357	119.352	1.32441	238.752	299.205	238.752	3.3245	238.752	362.335	119.352	123.713	119.352	1.2896	238.752	92.264	238.752	2.3066	238.752	471.827
119.502	80.5401	119.502	1.17258	239.002	300.115	239.002	3.33461	239.002	359.572	119.502	81.106	119.502	1.18136	239.002	92.468	239.002	2.3117	239.002	468.867
119.602	120.59	119.602	1.32056	239.252	299.863	239.252	3.33181	239.252	360.245	119.602	123.778	119.602	1.28912	239.252	91.87	239.252	2.29675	239.252	475.47
119.752	80.3838	119.752	1.17236	239.502	299.037	239.502	3.32263	239.502	363.384	119.752	81.1591	119.752	1.18143	239.502	91.926	239.502	2.29815	239.502	481.637
119.852	120.505	119.852	1.32276	239.752	298.072	239.752	3.31191	239.752	361.445	119.852	123.718	119.852	1.28926	239.752	92.437	239.752	2.31093	239.752	478.588
120.002	80.4325	120.002	1.17281	240.002	299.771	240.002	3.33079	240.002	359.932	120.002	81.2471	120.002	1.18113	240.002	91.902	240.002	2.29755	240.002	474.125
120.102	120.442	120.102	1.32235	240.252	300.566	240.252	3.33962	240.252	359.863	120.102	123.623	120.102	1.28898	240.252	91.21	240.252	2.28025	240.252	477.891
120.252	80.5146	120.252	1.17212	240.502	301.423	240.502	3.34914	240.502	357.586	120.252	81.3174	120.252	1.1808	240.502	91.43	240.502	2.28575	240.502	475.58
120.352	120.598	120.352	1.32103	240.752	299.22	240.752	3.32467	240.752	361.802	120.352	123.62	120.352	1.28889	240.752	91.618	240.752	2.29045	240.752	473.388
120.502	80.4162	120.502	1.17237	241.002	302.548	241.002	3.36164	241.002	354.425	120.502	81.4014	120.502	1.18065	241.002	91.714	241.002	2.29285	241.002	474.804
120.602	120.606	120.602	1.32191	241.252	303.076	241.252	3.36751	241.252	355.592	120.602	123.571	120.602	1.28953	241.252	92.028	241.252	2.3007	241.252	473.839
120.752	80.4695	120.752	1.17264	241.502	304.039	241.502	3.37821	241.502	355.319	120.752	81.4175	120.752	1.18063	241.502	92.303	241.502	2.30757	241.502	473.897
120.852	120.54	120.852	1.32096	241.752	303.121	241.752	3.36801	241.752	354.162	120.852	123.527	120.852	1.28916	241.752	91.76	241.752	2.294	241.752	478.473
121.002	80.3478	121.002	1.17249	242.002	301.675	242.002	3.35194	242.002	360.832	121.002	81.2933	121.002	1.18051	242.002	91.713	242.002	2.29283	242.002	482.846
121.102	120.471	121.102	1.32317	242.252	299.189	242.252	3.32432	242.252	359.217	121.102	123.648	121.102	1.28853	242.252	92.154	242.252	2.30385	242.252	477.425
121.252	80.4038	121.252	1.17294	242.502	303.237	242.502	3.3693	242.502	355.887	121.252	81.1915	121.252	1.1805	242.502	91.383	242.502	2.28457	242.502	476.88
121.352	120.401	121.352	1.32279	242.752	302.616	242.752	3.3624	242.752	356.36	121.352	123.766	121.352	1.28916	242.752	90.927	242.752	2.27318	242.752	479.21
121.502	80.4512	121.502	1.17256	243.002	303.833	243.002	3.37592	243.002	352.702	121.502	81.1628	121.502	1.1807	243.002	92.185	243.002	2.30463	243.002	475.219
121.602	120.623	121.602	1.32099	243.252	304.591	243.252	3.38434	243.252	354.723	121.602	123.855	121.602	1.28891	243.252	91.635	243.252	2.29088	243.252	474.079
121.752	80.3239	121.752	1.17307	243.502	303.305	243.502	3.37006	243.502	356.268	121.752	81.1922	121.752	1.18072	243.502	91.501	243.502	2.28753	243.502	475.286
121.852	120.448	121.852	1.32322	243.752	301.148	243.752	3.34609	243.752	357.49	121.852	123.924	121.852	1.28814	243.752	92.17	243.752	2.30425	243.752	473.197
122.002	80.527	122.002	1.17256	244.002	301.974	244.002	3.35527	244.002	358.859	122.002	81.224	122.002	1.18089	244.002	92.02	244.002	2.3005	244.002	477.286
122.102	120.359	122.102	1.3235	244.252	299.847	244.252	3.33163	244.252	359.444	122.102	123.869	122.102	1.28846	244.252	91.399	244.252	2.28498	244.252	484.491
122.252	80.3354	122.252	1.17316	244.502	300.161	244.502	3.33512	244.502	361.312	122.252	81.3073	122.252	1.18052	244.502	91.808	244.502	2.2952	244.502	480.462
122.352	120.548	122.352	1.32258	244.752	301.393	244.752	3.34881	244.752	354.655	122.352	123.866	122.352	1.28806	244.752	91.997	244.752	2.29992	244.752	478.442
122.502	80.4299	122.502	1.17288	245.002	305.049	245.002	3.38943	245.002	352.922	122.502	81.396	122.502	1.18006	245.002	90.935	245.002	2.27338	245.002	481.719
122.602	120.535	122.602	1.3212	245.252	303.764	245.252	3.37516	245.252	355.632	122.602	123.833	122.602	1.28764	245.252	90.549	245.252	2.26372	245.252	477.685
122.752	80.445	122.752	1.17247	245.502	300.666	245.502	3.34073	245.502	358.724	122.752	81.4924	122.752	1.17978	245.502	91.288	245.502	2.2822	245.502	473.076
122.852	120.515	122.852	1.32269	245.752	300.383	245.752	3.33759	245.752	360.195	122.852	123.74	122.852	1.28849	245.752	91.508	245.752	2.2877	245.752	475.048
123.002	80.4089	123.002	1.17249	246.002	302.824	246.002	3.36471	246.002	354.46	123.002	81.5708	123.002	1.17964	246.002	91.312	246.002	2.2828	246.002	475.17
123.102	120.509	123.102	1.32375	246.252	304.177	246.252	3.37974	246.252	354.23	123.102	123.71	123.102	1.28794	246.252	91.839	246.252	2.29597	246.252	477.514
123.252	80.4189	123.252	1.17301	246.502	304.338	246.502	3.38153	246.502	353.707	123.252	81.423	123.252	1.17995	246.502	91.902	246.502	2.29755	246.502	485.046
123.352	120.33	123.352	1.32406	246.752	303.488	246.752	3.37209	246.752	355.76	123.352	123.847	123.352	1.28771	246.752	91.116	246.752	2.2779	246.752	483.387
123.502	80.3939	123.502	1.17235	247.002	299.793	247.002	3.33103	247.002	361.435	123.502	81.3444	123.502	1.17983	247.002	91.619	247.002	2.29047	247.002	480.739
123.602	120.456	123.602	1.32331	247.252	300.75	247.252	3.34167	247.252	357.488	123.602	123.953	123.602	1.28808	247.252	91.273	247.252	2.28182	247.252	476.652
123.752	80.4366	123.752	1.17302	247.502	300.804	247.502	3.34227	247.502	359.864	123.752	81.2889	123.752	1.17991	247.502	90.628	247.502	2.2657	247.502	482.215
123.852	120.507	123.852	1.32149	247.752	300.122	247.752	3.33469	247.752	358.958	123.852	124.079	123.852	1.28776	247.752	90.958	247.752	2.27395	247.752	477.142
124.002	80.398	124.002	1.17281	248.002	303.511	248.002	3.37234	248.002	354.604	124.002	81.2889	124.002	1.17976	248.002	91.099	248.002	2.27747	248.002	480.081
124.102	120.563	124.102	1.32239	248.252	302.449	248.252	3.36054	248.252	357.697	124.102	124.132	124.102	1.28705	248.252	92.06	248.252	2.3015	248.252	480.699
124.252	80.3557	124.252	1.17302	248.502	303.351	248.502	3.37057	248.502	354.835	124.252	81.3473	124.252	1.17976	248.502	91.643	248.502	2.29108	248.502	476.714
124.352	120.373	124.352	1.32409	248.752	303.565	248.752	3.37294	248.752	355.97	124.352	124.103	124.352	1.2874	248.752	92.091	248.752	2.30227	248.752	481.283
124.502	80.4944	124.502	1.17262	249.002	300.092	249.002	3.33436	249.002	357.802	124.502	81.3559	124.502	1.17976	249.002	91.171	249.002	2.27928	249.002	487.275
124.602	120.379	124.602	1.32306	249.252	303.167	249.252	3.36852	249.252	356.477	124.602	124.092	124.602	1.287	249.252	90.896	249.252	2.2724	249.252	483.551
124.752	80.3666	124.752	1.17285	249.502	300.505	249.502	3.33894	249.502	357.753	124.752	81.4975	124.752	1.17925	249.502	91.147	249.502	2.27867	249.502	476.08
124.852	120.576	124.852	1.32186	249.752	301.974	249.752	3.35527	249.752	357.658	124.852	124.031	124.852	1.28655	249.752	91.273	249.752	2.28182	249.752	484.3
125.002	80.4187	125.002	1.17334	250.002	301.974	250.002	3.35527	250.002	357.403	125.002	81.6149	125.002	1.17912	250.002	91.359	250.002	2.28397	250.002	479.252
125.102	120.424	125.102	1.32262	250.252	301.148	250.252	3.34609	250.252	358.277	125.102	123.932	125.102	1.28728	250.252	91.053	250.252	2.27632	250.252	476.841
125.252	80.4752	125.252	1.17252	250.502	303.672	250.502	3.37413	250.502	355.173	125.252	81.6471	125.252	1.17888	250.502	92.114	250.502	2.30285	250.502	482.11
125.352	120.564	125.352	1.32214	250.752	302.54	250.752	3.36156	250.752	356.947	125.352	123.901	125.352	1.28715	250.752	91.399	250.752	2.28498	250.752	482.816
125.502	80.3714	125.502	1.17285	251.002	303.397	251.002	3.37108	251.002	353.01	125.502	81.5786	125.502	1.17877	251.002	91.218	251.002	2.28045	251.002	482.044
125.602	120.426	125.602	1.32288	251.252	304.912	251.252	3.38791	251.252	355.495	125.602	123.942	125.602	1.28596	251.252	91.603	251.252	2.29007	251.252	485.276
125.752	80.3987	125.752	1.17298	251.502	301.859	251.502	3.35399	251.502	355.664	125.752	81.4838	125.752	1.17888	251.502	91.312	251.502	2.2828	251.502	488.086
125.852	120.507	125.852	1.32143	251.752	304.055	251.752	3.37839	251.752	354.188	125.852	124.104	125.852	1.28669	251.752	90.879	251.752	2.27197	251.752	481.816
126.002	80.3201	126.002	1.17276	252.002	304.292	252.002	3.38102	252.002	355.738	126.002	81.4088	126.002	1.1787	252.002	91.147	252.002	2.27867	252.002	480.628
126.102	120.436	126.102	1.32414	252.252	303.734	252.252	3.37482	252.252	352.269	126.102	124.254	126.102	1.28667	252.252	90.675	252.252	2.26688	252.252	483.688
126.252	80.5097	126.252	1.17262	252.502	305.875	252.502	3.39861	252.502	353.092	126.252	81.3718	126.252	1.17873	252.502	90.179	252.502	2.25447	252.502	480.255
126.352	120.262	126.352	1.32519	252.752	304.085	252.752	3.37872	252.752	353.484	126.352	124.255	126.352	1.28578	252.752	91.162	252.752	2.27905	252.752	476.019
126.502	80.3404	126.502	1.17292	253.002	303.191	253.002	3.36879	253.002	355.978	126.502	81.4195	126.502	1.17848	253.002	91.69	253.002	2.29225	253.002	478.074
126.602	120.448	126.602	1.32393	253.252	302.143	253.252	3.35714	253.252	356.773	126.602	124.25	126.602	1.28584	253.252	90.816	253.252	2.2704	253.252	488.003
126.752	80.4218	126.752	1.17325	253.502	303.879	253.502	3.37643	253.502	355.787	126.752	81.4405	126.752	1.17855	253.502	91.666	253.502	2.29165	253.502	484.468
126.852	120.424	126.852	1.32331	253.752	302.127	253.752	3.35697	253.752	357.994	126.852	124.31	126.852	1.28576	253.752	90.297	253.752	2.25743	253.752	489.067
127.002	80.4368	127.002	1.17251	254.002	300.62	254.002	3.34022	254.002	355.904	127.002	81.5677	127.002	1.17799	254.002	89.4	254.002	2.235	254.002	485.763
127.102	120.422	127.102	1.32334	254.252	304.636	254.252	3.38484	254.252	354.376	127.102	124.192	127.102	1.28495	254.252	89.291	254.252	2.23228	254.252	479.13
127.252	80.375	127.252	1.17294	254.502	304.407	254.502	3.3823	254.502	352.594	127.252	81.6393	127.252	1.17789	254.502	89.471	254.502	2.23678	254.502	483.445
127.352	120.493	127.352	1.32299	254.752	305.248	254.752	3.39164	254.752	352.277	127.352	124.096	127.352	1.28548	254.752	88.142	254.752	2.20355	254.752	483.277
127.502	80.4765	127.502	1.17308	255.002	303.856	255.002	3.37618	255.002	356.045	127.502	81.7274	127.502	1.17773	255.002	90.462	255.002	2.26155	255.002	477.654
127.602	120.363	127.602	1.32407	255.252	303.718	255.252	3.37464	255.252	352.83	127.602	124.077	127.602	1.28565	255.252	89.29	255.252	2.23225	255.252	480.017
127.752	80.3899	127.752	1.17247	255.502	305.095	255.502	3.38994	255.502	355.781	127.752	81.7108	127.752	1.17773	255.502	89.683	255.502	2.24207	255.502	485.198
127.852	120.492	127.852	1.32296	255.752	300.888	255.752	3.3432	255.752	359.598	127.852	124.035	127.852	1.28487	255.752	88.803	255.752	2.22008	255.752	485.529
128.002	80.4158	128.002	1.17352	256.002	301.653	256.002	3.3517	256.002	357.172	128.002	81.6132	128.002	1.17766	256.002	89.093	256.002	2.22732	256.002	485.987
128.102	120.473	128.102	1.32281	256.252	302.372	256.252	3.35969	256.252	357.949	128.102	124.271	128.102	1.28528	256.252	88.913	256.252	2.22282	256.252	483.748
128.252	80.3697	128.252	1.17304	256.502	300.803	256.502	3.34226	256.502	357.487	128.252	81.4925	128.252	1.17781	256.502	88.315	256.502	2.20788	256.502	483.808
128.352	120.465	128.352	1.32276	256.752	301.225	256.752	3.34694	256.752	358.199	128.352	124.305	128.352	1.28534	256.752	88.346	256.752	2.20865	256.752	483.11
128.502	80.3539	128.502	1.17306	257.002	305.554	257.002	3.39504	257.002	351.591	128.502	81.4548	128.502	1.17761	257.002	88.764	257.002	2.2191	257.002	486.142
128.602	120.622	128.602	1.32109	257.252	305.722	257.252	3.39691	257.252	352.132	128.602	124.396	128.602	1.28445	257.252	88.377	257.252	2.20942	257.252	481.867
128.752	80.5097	128.752	1.17266	257.502	305.417	257.502	3.39352	257.502	353.732	128.752	81.5082	128.752	1.1777	257.502	88.432	257.502	2.2108	257.502	471.159
128.852	120.486	128.852	1.32171	257.752	304.513	257.752	3.38348	257.752	351.89	128.852	124.417	128.852	1.28446	257.752	89.448	257.752	2.2362	257.752	484.457
129.002	80.2917	129.002	1.17336	258.002	305.118	258.002	3.3902	258.002	353.799	129.002	81.5166	129.002	1.17775	258.002	88.716	258.002	2.2179	258.002	484.156
129.102	120.23	129.102	1.32602	258.252	304.376	258.252	3.38196	258.252	352.806	129.102	124.424	129.102	1.28459	258.252	88.944	258.252	2.2236	258.252	486.689
129.252	80.4036	129.252	1.1734	258.502	305.164	258.502	3.39071	258.502	352.409	129.252	81.6171	129.252	1.17744	258.502	88.834	258.502	2.22085	258.502	487.957
129.352	120.513	129.352	1.32142	258.752	305.493	258.752	3.39437	258.752	353.005	129.352	124.322	129.352	1.28364	258.752	92.153	258.752	2.30382	258.752	486.865
129.502	80.4085	129.502	1.17267	259.002	304.728	259.002	3.38587	259.002	353.063	129.502	81.68	129.502	1.17709	259.002	89.825	259.002	2.24562	259.002	481.998
129.602	120.53	129.602	1.32161	259.252	303.978	259.252	3.37753	259.252	355.356	129.602	124.298	129.602	1.28391	259.252	89.353	259.252	2.23382	259.252	486.281
129.752	80.4063	129.752	1.17293	259.502	303.672	259.502	3.37413	259.502	352.854	129.752	81.7547	129.752	1.1769	259.502	90.297	259.502	2.25743	259.502	486.155
129.852	120.462	129.852	1.32288	259.752	304.851	259.752	3.38723	259.752	352.938	129.852	124.195	129.852	1.28432	259.752	89.825	259.752	2.24562	259.752	483.287
130.002	80.4304	130.002	1.17334	260.002	303.673	260.002	3.37414	260.002	358.734	130.002	81.8181	130.002	1.17678	260.002	90.061	260.002	2.25152	260.002	484.212
130.102	120.361	130.102	1.32336	260.252	300.567	260.252	3.33963	260.252	358.171	130.102	124.153	130.102	1.28381	260.252	90.486	260.252	2.26215	260.252	485.905
130.252	80.3561	130.252	1.17311	260.502	301.584	260.502	3.35093	260.502	359.461	130.252	81.6916	130.252	1.1767	260.502	89.801	260.502	2.24503	260.502	489.816
130.352	120.519	130.352	1.32252	260.752	302.341	260.752	3.35934	260.752	354.804	130.352	124.327	130.352	1.2838	260.752	89.81	260.752	2.24525	260.752	489.712
130.502	80.4692	130.502	1.17299	261.002	304.59	261.002	3.38433	261.002	354.25	130.502	81.6107	130.502	1.17683	261.002	89.872	261.002	2.2468	261.002	492.331
130.602	120.473	130.602	1.3221	261.252	302.005	261.252	3.35561	261.252	359.449	130.602	124.38	130.602	1.28426	261.252	89.511	261.252	2.23778	261.252	486.485
130.752	80.3753	130.752	1.17294	261.502	300.643	261.502	3.34048	261.502	356.564	130.752	81.5456	130.752	1.17665	261.502	89.022	261.502	2.22555	261.502	484.12
130.852	120.531	130.852	1.32178	261.752	303.825	261.752	3.37583	261.752	356.254	130.852	124.549	130.852	1.28344	261.752	89.636	261.752	2.2409	261.752	487.95
131.002	80.3237	131.002	1.1735	262.002	303.053	262.002	3.36726	262.002	356.096	131.002	81.4606	131.002	1.17669	262.002	90.273	262.002	2.25683	262.002	486.742
131.102	120.52	131.102	1.32255	262.252	302.204	262.252	3.35782	262.252	356.22	131.102	124.565	131.102	1.28313	262.252	89.621	262.252	2.24052	262.252	479.315
131.252	80.494	131.252	1.17293	262.502	305.049	262.502	3.38943	262.502	355.718	131.252	81.6557	131.252	1.17687	262.502	90.18	262.502	2.2545	262.502	485.997
131.352	120.452	131.352	1.32273	262.752	301.148	262.752	3.34609	262.752	356.425	131.352	124.494	131.352	1.28339	262.752	90.518	262.752	2.26295	262.752	493.475
131.502	80.2855	131.502	1.17327	263.002	304.315	263.002	3.38128	263.002	357.131	131.502	81.5615	131.502	1.17659	263.002	89.66	263.002	2.2415	263.002	490.576
131.602	120.512	131.602	1.32324	263.252	301.041	263.252	3.3449	263.252	357.619	131.602	124.449	131.602	1.28247	263.252	89.417	263.252	2.23543	263.252	490.93
131.752	80.4067	131.752	1.17347	263.502	301.01	263.502	3.34456	263.502	356.857	131.752	81.7857	131.752	1.17611	263.502	89.353	263.502	2.23382	263.502	489.027
131.852	120.481	131.852	1.32206	263.752	303.458	263.752	3.37176	263.752	355.826	131.852	124.449	131.852	1.28241	263.752	89.306	263.752	2.23265	263.752	490.46
132.002	80.3998	132.002	1.17297	264.002	305.416	264.002	3.39351	264.002	353.662	132.002	81.7497	132.002	1.17598	264.002	89.33	264.002	2.23325	264.002	487.253
132.102	120.562	132.102	1.32189	264.252	303.627	264.252	3.37363	264.252	354.073	132.102	124.379	132.102	1.2832	264.252	89.983	264.252	2.24958	264.252	486.663
132.252	80.406	132.252	1.17288	264.502	304.499	264.502	3.38332	264.502	353.347	132.252	81.8932	132.252	1.17578	264.502	89.825	264.502	2.24562	264.502	487.786
132.352	120.598	132.352	1.32139	264.752	304.483	264.752	3.38314	264.752	354.296	132.352	124.313	132.352	1.28262	264.752	89.746	264.752	2.24365	264.752	482.334
132.502	80.4711	132.502	1.17251	265.002	304.361	265.002	3.38179	265.002	355.179	132.502	81.8314	132.502	1.17556	265.002	90.014	265.002	2.25035	265.002	491.975
132.602	120.451	132.602	1.32281	265.252	303.856	265.252	3.37618	265.252	352.329	132.602	124.35	132.602	1.28244	265.252	89.794	265.252	2.24485	265.252	492.423
132.752	80.352	132.752	1.17301	265.502	304.131	265.502	3.37923	265.502	357.104	132.752	81.6671	132.752	1.17569	265.502	89.117	265.502	2.22792	265.502	487.77
132.852	120.424	132.852	1.32417	265.752	302.203	265.752	3.35781	265.752	355.863	132.852	124.504	132.852	1.28273	265.752	88.944	265.752	2.2236	265.752	496.392
133.002	80.468	133.002	1.17301	266.002	302.96	266.002	3.36622	266.002	354.551	133.002	81.6185	133.002	1.17579	266.002	89.636	266.002	2.2409	266.002	488.759
133.102	120.386	133.102	1.32361	266.252	303.856	266.252	3.37618	266.252	355.351	133.102	124.639	133.102	1.28211	266.252	89.368	266.252	2.2342	266.252	483.116
133.252	80.4021	133.252	1.17259	266.502	303.512	266.502	3.37236	266.502	354.033	133.252	81.5964	133.252	1.17575	266.502	89.306	266.502	2.23265	266.502	487.414
133.352	120.445	133.352	1.32295	266.752	306.151	266.752	3.40168	266.752	352.475	133.352	124.609	133.352	1.28175	266.752	89.841	266.752	2.24602	266.752	485.526
133.502	80.3675	133.502	1.17297	267.002	301.629	267.002	3.35143	267.002	355.191	133.502	81.6425	133.502	1.1757	267.002	89.66	267.002	2.2415	267.002	484.449
133.602	120.617	133.602	1.32088	267.252	303.886	267.252	3.37651	267.252	356.038	133.602	124.621	133.602	1.28237	267.252	89.274	267.252	2.23185	267.252	490.851
133.752	80.4289	133.752	1.17301	267.502	303.718	267.502	3.37464	267.502	354.731	133.752	81.7258	133.752	1.17572	267.502	89.92	267.502	2.248	267.502	494.141
133.852	120.489	133.852	1.32163	267.752	302.035	267.752	3.35594	267.752	357.73	133.852	124.578	133.852	1.28158	267.752	89.762	267.752	2.24405	267.752	491.843
134.002	80.3651	134.002	1.1723	268.002	300.253	268.002	3.33614	268.002	359.088	134.002	81.7743	134.002	1.17534	268.002	88.952	268.002	2.2238	268.002	490.565
134.102	120.573	134.102	1.32168	268.252	302.218	268.252	3.35798	268.252	356.6	134.102	124.486	134.102	1.2811	268.252	89.086	268.252	2.22715	268.252	490.594
134.252	80.4745	134.252	1.17279	268.502	302.112	268.502	3.3568	268.502	358.426	134.252	81.8505	134.252	1.17512	268.502	89.4	268.502	2.235	268.502	486.456
134.352	120.534	134.352	1.32125	268.752	302.816	268.752	3.36462	268.752	355.267	134.352	124.474	134.352	1.28197	268.752	89.212	268.752	2.2303	268.752	484.055
134.502	80.4133	134.502	1.17235	269.002	304.522	269.002	3.38358	269.002	353.683	134.502	81.9623	134.502	1.1749	269.002	89.33	269.002	2.23325	269.002	490.402
134.602	120.603	134.602	1.32088	269.252	303.673	269.252	3.37414	269.252	355.479	134.602	124.386	134.602	1.28155	269.252	89.951	269.252	2.24878	269.252	489.953
134.752	80.4441	134.752	1.17276	269.502	300.827	269.502	3.34252	269.502	355.739	134.752	81.9037	134.752	1.17493	269.502	89.612	269.502	2.2403	269.502	487.649
134.852	120.535	134.852	1.32212	269.752	305.432	269.752	3.39369	269.752	354.156	134.852	124.378	134.852	1.28119	269.752	89.573	269.752	2.23933	269.752	495.368
135.002	80.4643	135.002	1.17233	270.002	303.029	270.002	3.36699	270.002	353.8	135.002	81.7464	135.002	1.17482	270.002	89.872	270.002	2.2468	270.002	494.774
135.102	120.486	135.102	1.32164	270.252	303.871	270.252	3.37634	270.252	355.726	135.102	124.563	135.102	1.28133	270.252	89.416	270.252	2.2354	270.252	490.558
135.252	80.3779	135.252	1.1725	270.502	302.043	270.502	3.35603	270.502	358.794	135.252	81.6985	135.252	1.17484	270.502	88.291	270.502	2.20728	270.502	491.159
135.352	120.502	135.352	1.32305	270.752	303.32	270.752	3.37022	270.752	352.122	135.352	124.686	135.352	1.28139	270.752	88.85	270.752	2.22125	270.752	491.757
135.502	80.5149	135.502	1.17258	271.002	305.554	271.002	3.39504	271.002	354.112	135.502	81.5977	135.502	1.1748	271.002	89.518	271.002	2.23795	271.002	485.166
135.602	120.356	135.602	1.32377	271.252	303.367	271.252	3.37074	271.252	354.883	135.602	124.649	135.602	1.28049	271.252	89.29	271.252	2.23225	271.252	488.369
135.752	80.4028	135.752	1.17221	271.502	302.226	271.502	3.35807	271.502	355.629	135.752	81.701	135.752	1.17479	271.502	89.495	271.502	2.23738	271.502	488.186
135.852	120.481	135.852	1.32253	271.752	304.315	271.752	3.38128	271.752	354.745	135.852	124.751	135.852	1.28089	271.752	89.731	271.752	2.24328	271.752	491.293
136.002	80.4351	136.002	1.1726	272.002	303.328	272.002	3.37031	272.002	355.434	136.002	81.7234	136.002	1.17511	272.002	89.306	272.002	2.23265	272.002	491.989
136.102	120.506	136.102	1.32196	272.252	304.682	272.252	3.38536	272.252	352.855	136.102	124.679	136.102	1.2807	272.252	89.369	272.252	2.23422	272.252	496.221
136.252	80.4036	136.252	1.17267	272.502	305.095	272.502	3.38994	272.502	351.533	136.252	81.7933	136.252	1.17462	272.502	89.755	272.502	2.24388	272.502	495.832
136.352	120.504	136.352	1.3216	272.752	305.294	272.752	3.39216	272.752	354.034	136.352	124.645	136.352	1.27988	272.752	88.582	272.752	2.21455	272.752	491.851
136.502	80.3629	136.502	1.1721	273.002	301.584	273.002	3.35093	273.002	358.784	136.502	81.8968	136.502	1.1743	273.002	88.243	273.002	2.20607	273.002	493.813
136.602	120.626	136.602	1.32099	273.252	301.714	273.252	3.35238	273.252	355.234	136.602	124.605	136.602	1.28044	273.252	89.039	273.252	2.22598	273.252	491.296
136.752	80.5202	136.752	1.17239	273.502	303.144	273.502	3.36827	273.502	357.369	136.752	81.9631	136.752	1.17415	273.502	89.518	273.502	2.23795	273.502	488.037
136.852	120.486	136.852	1.32272	273.752	303.091	273.752	3.36768	273.752	354.231	136.852	124.516	136.852	1.28071	273.752	89.133	273.752	2.22832	273.752	490.222
137.002	80.4607	137.002	1.17198	274.002	304.269	274.002	3.38077	274.002	355.016	137.002	81.9776	137.002	1.17381	274.002	89.282	274.002	2.23205	274.002	492.72
137.102	120.549	137.102	1.32187	274.252	303.581	274.252	3.37312	274.252	354.131	137.102	124.467	137.102	1.27999	274.252	89.526	274.252	2.23815	274.252	492.932
137.252	80.4224	137.252	1.17253	274.502	304.522	274.502	3.38358	274.502	352.731	137.252	81.8805	137.252	1.17393	274.502	88.669	274.502	2.21672	274.502	496.128
137.352	120.623	137.352	1.32096	274.752	303.535	274.752	3.37261	274.752	357.247	137.352	124.655	137.352	1.28026	274.752	89.07	274.752	2.22675	274.752	498.782
137.502	80.5061	137.502	1.17173	275.002	301.285	275.002	3.34761	275.002	355.571	137.502	81.7526	137.502	1.17397	275.002	89.023	275.002	2.22558	275.002	492.37
137.602	120.466	137.602	1.32423	275.252	303.795	275.252	3.3755	275.252	356.073	137.602	124.724	137.602	1.28037	275.252	88.268	275.252	2.2067	275.252	491.935
137.752	80.4174	137.752	1.17227	275.502	303.397	275.502	3.37108	275.502	355.32	137.752	81.7296	137.752	1.17405	275.502	88.504	275.502	2.2126	275.502	493.762
137.852	120.454	137.852	1.32373	275.752	303.917	275.752	3.37686	275.752	353.824	137.852	124.824	137.852	1.2795	275.752	89.416	275.752	2.2354	275.752	489.502
138.002	80.5027	138.002	1.17262	276.002	302.663	276.002	3.36292	276.002	357.75	138.002	81.7645	138.002	1.17386	276.002	89.306	276.002	2.23265	276.002	487.897
138.102	120.579	138.102	1.32281	276.252	302.693	276.252	3.36326	276.252	354.088	138.102	124.806	138.102	1.27949	276.252	88.96	276.252	2.224	276.252	494.351
138.252	80.4172	138.252	1.1722	276.502	306.174	276.502	3.40193	276.502	352.558	138.252	81.588	138.252	1.17415	276.502	89.353	276.502	2.23382	276.502	495.733
138.352	120.721	138.352	1.32077	276.752	304.637	276.752	3.38486	276.752	352.972	138.352	123.447	138.352	1.27975	276.752	89.29	276.752	2.23225	276.752	495.236
138.502	80.4738	138.502	1.17226	277.002	304.958	277.002	3.38842	277.002	353.755	138.502	81.534	138.502	1.17374	277.002	88.622	277.002	2.21555	277.002	495.626
138.602	120.376	138.602	1.32265	277.252	301.576	277.252	3.35084	277.252	358.487	138.602	122.659	138.602	1.27874	277.252	88.677	277.252	2.21692	277.252	496.089
138.752	80.3902	138.752	1.17261	277.502	304.911	277.502	3.3879	277.502	351.318	138.752	81.6746	138.752	1.17338	277.502	88.834	277.502	2.22085	277.502	489.893
138.852	120.515	138.852	1.32259	277.752	304.422	277.752	3.38247	277.752	354.801	138.852	122.663	138.852	1.27894	277.752	88.205	277.752	2.20512	277.752	493.036
139.002	80.2065	139.002	1.17379	278.002	303.672	278.002	3.37413	278.002	355.403	139.002	81.7318	139.002	1.17317	278.002	88.48	278.002	2.212	278.002	493.804
139.102	120.368	139.102	1.3243	278.252	303.78	278.252	3.37533	278.252	353.798	139.102	122.604	139.102	1.27973	278.252	89.259	278.252	2.23148	278.252	488.756
139.252	80.4908	139.252	1.17236	278.502	304.98	278.502	3.38867	278.502	351.594	139.252	81.7644	139.252	1.17314	278.502	89.282	278.502	2.23205	278.502	490.119
139.352	120.451	139.352	1.32233	278.752	307.207	278.752	3.41341	278.752	348.183	139.352	122.589	139.352	1.279	278.752	88.724	278.752	2.2181	278.752	496.845
139.502	80.401	139.502	1.17249	279.002	306.633	279.002	3.40703	279.002	352.112	139.502	81.6453	139.502	1.17289	279.002	89.258	279.002	2.23145	279.002	497.069
139.602	120.449	139.602	1.32368	279.252	303.443	279.252	3.37159	279.252	355.031	139.602	122.701	139.602	1.27893	279.252	89.102	279.252	2.22755	279.252	494.739
139.752	80.3995	139.752	1.17266	279.502	304.384	279.502	3.38204	279.502	353.528	139.752	81.5722	139.752	1.17311	279.502	88.456	279.502	2.2114	279.502	497.995
139.852	120.467	139.852	1.32201	279.752	303.045	279.752	3.36717	279.752	358.022	139.852	122.822	139.852	1.27922	279.752	88.504	279.752	2.2126	279.752	495.41
140.002	80.4309	140.002	1.17212	280.002	302.594	280.002	3.36216	280.002	355.095	140.002	81.5263	140.002	1.17303	280.002	88.457	280.002	2.21143	280.002	489.452
140.102	120.427	140.102	1.32382	280.252	303.856	280.252	3.37618	280.252	355.126	140.102	122.954	140.102	1.27846	280.252	88.236	280.252	2.2059	280.252	492.423
140.252	80.4183	140.252	1.17236	280.502	305.21	280.502	3.39122	280.502	352.355	140.252	81.5429	140.252	1.17287	280.502	88.621	280.502	2.21552	280.502	492.778
140.352	120.552	140.352	1.32123	280.752	303.091	280.752	3.36768	280.752	356.738	140.352	122.927	140.352	1.27835	280.752	89.291	280.752	2.23228	280.752	488.813
140.502	80.4839	140.502	1.17269	281.002	301.469	281.002	3.34966	281.002	357.731	140.502	81.5729	140.502	1.1732	281.002	88.621	281.002	2.21552	281.002	495.089
140.602	120.604	140.602	1.3204	281.252	304.376	281.252	3.38196	281.252	351.016	140.602	122.918	140.602	1.27876	281.252	88.583	281.252	2.21457	281.252	501.194
140.752	80.3627	140.752	1.17246	281.502	307.138	281.502	3.41264	281.502	351.355	140.752	81.6245	140.752	1.17279	281.502	88.881	281.502	2.22202	281.502	496.318
140.852	120.515	140.852	1.32302	281.752	306.044	281.752	3.40049	281.752	349.925	140.852	122.901	140.852	1.27799	281.752	88.676	281.752	2.2169	281.752	497.486
141.002	80.4696	141.002	1.17285	282.002	307.184	282.002	3.41316	282.002	350.172	141.002	81.6856	141.002	1.17249	282.002	88.221	282.002	2.20553	282.002	498.609
141.102	120.436	141.102	1.32251	282.252	306.136	282.252	3.40151	282.252	352.423	141.102	122.826	141.102	1.27749	282.252	88.22	282.252	2.2055	282.252	493.137
141.252	80.5099	141.252	1.17165	282.502	303.719	282.502	3.37466	282.502	353.387	141.252	81.7786	141.252	1.1725	282.502	88.48	282.502	2.212	282.502	490.049
141.352	120.614	141.352	1.32079	282.752	305.096	282.752	3.38996	282.752	353.895	141.352	122.78	141.352	1.27839	282.752	88.142	282.752	2.20355	282.752	493.886
141.502	80.4026	141.502	1.17233	283.002	304.911	283.002	3.3879	283.002	352.456	141.502	81.8289	141.502	1.17216	283.002	88.928	283.002	2.2232	283.002	494.1
141.602	120.617	141.602	1.32097	283.252	303.687	283.252	3.3743	283.252	354.787	141.602	122.749	141.602	1.2782	283.252	89.212	283.252	2.2303	283.252	493.779
141.752	80.4365	141.752	1.17319	283.502	303.168	283.502	3.36853	283.502	354.948	141.752	81.7791	141.752	1.17199	283.502	88.575	283.502	2.21437	283.502	501.354
141.852	120.471	141.852	1.32253	283.752	305.524	283.752	3.39471	283.752	351.069	141.852	122.783	141.852	1.27754	283.752	88.409	283.752	2.21022	283.752	502.007
142.002	80.3911	142.002	1.17198	284.002	304.728	284.002	3.38587	284.002	353.425	142.002	81.6581	142.002	1.1723	284.002	88.999	284.002	2.22498	284.002	495.56
142.102	120.408	142.102	1.32405	284.252	305.003	284.252	3.38892	284.252	352.039	142.102	122.944	142.102	1.27817	284.252	88.142	284.252	2.20355	284.252	498.682
142.252	80.5013	142.252	1.17207	284.502	306.335	284.502	3.40372	284.502	350.053	142.252	81.578	142.252	1.17239	284.502	87.89	284.502	2.19725	284.502	499.291
142.352	120.485	142.352	1.3218	284.752	306.059	284.752	3.40066	284.752	353.057	142.352	123.018	142.352	1.27785	284.752	88.425	284.752	2.21062	284.752	493.837
142.502	80.4872	142.502	1.17191	285.002	302.915	285.002	3.36572	285.002	355.166	142.502	81.5627	142.502	1.17202	285.002	88.22	285.002	2.2055	285.002	493.498
142.602	120.638	142.602	1.3207	285.252	289.336	285.252	3.21484	285.252	368.794	142.602	123.034	142.602	1.27702	285.252	88.283	285.252	2.20708	285.252	494.441
142.752	80.386	142.752	1.17249	285.502	301.377	285.502	3.34863	285.502	355.797	142.752	81.5935	142.752	1.17215	285.502	89.117	285.502	2.22792	285.502	493.431
142.852	120.447	142.852	1.32314	285.752	304.162	285.752	3.37958	285.752	353.507	142.852	123.079	142.852	1.27758	285.752	88.676	285.752	2.2169	285.752	496.989
143.002	80.5642	143.002	1.17173	286.002	302.869	286.002	3.36521	286.002	356.07	143.002	81.6834	143.002	1.17204	286.002	88.527	286.002	2.21318	286.002	504.046
143.102	120.352	143.102	1.32448	286.252	302.388	286.252	3.35987	286.252	354.201	143.102	123.037	143.102	1.27702	286.252	88.535	286.252	2.21338	286.252	500.666
143.252	80.4186	143.252	1.17198	286.502	303.099	286.502	3.36777	286.502	355.066	143.252	81.7139	143.252	1.17202	286.502	88.645	286.502	2.21612	286.502	497.373
143.352	120.55	143.352	1.32267	286.752	304.896	286.752	3.38773	286.752	349.928	143.352	122.951	143.352	1.27631	286.752	87.763	286.752	2.19408	286.752	500.478
143.502	80.4995	143.502	1.17253	287.002	304.751	287.002	3.38612	287.002	353.616	143.502	81.7895	143.502	1.17171	287.002	87.772	287.002	2.1943	287.002	498.426
143.602	120.424	143.602	1.32249	287.252	303.213	287.252	3.36903	287.252	353.503	143.602	122.96	143.602	1.27709	287.252	88.582	287.252	2.21455	287.252	492.397
143.752	80.4519	143.752	1.17204	287.502	306.357	287.502	3.40397	287.502	351.42	143.752	81.8748	143.752	1.17147	287.502	88.126	287.502	2.20315	287.502	493.322
143.852	120.464	143.852	1.32321	287.752	304.086	287.752	3.37873	287.752	353.714	143.852	122.844	143.852	1.277	287.752	88.409	287.752	2.21022	287.752	496.312
144.002	80.3638	144.002	1.17246	288.002	301.928	288.002	3.35476	288.002	355.429	144.002	81.8511	144.002	1.17121	288.002	88.881	288.002	2.22202	288.002	498.801
144.102	120.454	144.102	1.32299	288.252	302.923	288.252	3.36581	288.252	354.385	144.102	122.81	144.102	1.27652	288.252	88.708	288.252	2.2177	288.252	502.977
144.252	80.5563	144.252	1.172	288.502	301.561	288.502	3.35068	288.502	354.917	144.252	81.7451	144.252	1.17117	288.502	88.055	288.502	2.20138	288.502	504.841
144.352	120.508	144.352	1.3216	288.752	302.862	288.752	3.36513	288.752	355.313	144.352	122.987	144.352	1.27695	288.752	88.503	288.752	2.21258	288.752	499.116
144.502	80.377	144.502	1.17205	289.002	303.971	289.002	3.37746	289.002	355.371	144.502	81.6439	144.502	1.17138	289.002	88.197	289.002	2.20492	289.002	497.339
144.602	120.552	144.602	1.32212	289.252	302.8	289.252	3.36444	289.252	354.268	144.602	123.102	144.602	1.27694	289.252	87.339	289.252	2.18348	289.252	500.388
144.752	80.4913	144.752	1.1723	289.502	303.122	289.502	3.36802	289.502	354.601	144.752	81.5602	144.752	1.17127	289.502	88.243	289.502	2.20607	289.502	498.373
144.852	120.339	144.852	1.32389	289.752	305.065	289.752	3.38961	289.752	348.516	144.852	123.149	144.852	1.27598	289.752	88.567	289.752	2.21418	289.752	492.21
145.002	80.4537	145.002	1.17198	290.002	306.587	290.002	3.40652	290.002	352.099	145.002	81.6079	145.002	1.17135	290.002	88.22	290.002	2.2055	290.002	494.399
145.102	120.403	145.102	1.32412	290.252	303.381	290.252	3.3709	290.252	355.161	145.102	123.22	145.102	1.27617	290.252	88.661	290.252	2.21652	290.252	501.116
145.252	80.419	145.252	1.17215	290.502	300.85	290.502	3.34278	290.502	353.409	145.252	81.695	145.252	1.17139	290.502	88.952	290.502	2.2238	290.502	502.266
145.352	120.465	145.352	1.32267	290.752	305.508	290.752	3.39453	290.752	353.17	145.352	123.115	145.352	1.27634	290.752	88.315	290.752	2.20788	290.752	502.791
145.502	80.5074	145.502	1.1721	291.002	305.119	291.002	3.39021	291.002	350.058	145.502	81.7252	145.502	1.17124	291.002	87.89	291.002	2.19725	291.002	502.302
145.602	120.533	145.602	1.32221	291.252	305.616	291.252	3.39573	291.252	353.203	145.602	123.084	145.602	1.27522	291.252	88.284	291.252	2.2071	291.252	500.42
145.752	80.4048	145.752	1.17195	291.502	300.482	291.502	3.33869	291.502	358.722	145.752	81.8294	145.752	1.17075	291.502	88.126	291.502	2.20315	291.502	497.982
145.852	120.559	145.852	1.322	291.752	303.565	291.752	3.37294	291.752	351.876	145.852	123.055	145.852	1.27598	291.752	87.386	291.752	2.18465	291.752	500.376
146.002	80.4706	146.002	1.17285	292.002	303.787	292.002	3.37541	292.002	352.915	146.002	81.8895	146.002	1.17055	292.002	88.243	292.002	2.20607	292.002	498.462
146.102	120.447	146.102	1.32219	292.252	304.101	292.252	3.3789	292.252	353.992	146.102	122.971	146.102	1.27628	292.252	88.394	292.252	2.20985	292.252	492.82
146.252	80.4691	146.252	1.17172	292.502	301.469	292.502	3.34966	292.502	355.39	146.252	81.9431	146.252	1.1704	292.502	87.913	292.502	2.19782	292.502	496.28
146.352	120.494	146.352	1.32247	292.752	304.054	292.752	3.37838	292.752	353.465	146.352	122.955	146.352	1.27554	292.752	88.582	292.752	2.21455	292.752	503.846
146.502	80.4895	146.502	1.17193	293.002	303.397	293.002	3.37108	293.002	354.603	146.502	81.8108	146.502	1.17046	293.002	88.951	293.002	2.22377	293.002	498.648
146.602	120.3	146.602	1.32464	293.252	304.1	293.252	3.37889	293.252	352.763	146.602	123.073	146.602	1.27565	293.252	88.063	293.252	2.20158	293.252	502.75
146.752	80.5034	146.752	1.17177	293.502	304.177	293.502	3.37974	293.502	353.462	146.752	81.5296	146.752	1.17048	293.502	87.181	293.502	2.17952	293.502	503.981
146.852	120.231	146.852	1.32544	293.752	303.718	293.752	3.37464	293.752	352.693	146.852	121.856	146.852	1.27609	293.752	87.67	293.752	2.19175	293.752	498.494
147.002	80.4016	147.002	1.17155	294.002	304.774	294.002	3.38638	294.002	352.091	147.002	81.2515	147.002	1.17055	294.002	87.512	294.002	2.1878	294.002	499.217
147.102	120.299	147.102	1.3254	294.252	305.631	294.252	3.3959	294.252	349.168	147.102	121.135	147.102	1.27532	294.252	88.189	294.252	2.20472	294.252	501.357
147.252	80.5342	147.252	1.17201	294.502	304.889	294.502	3.38766	294.502	352.918	147.252	81.3703	147.252	1.17058	294.502	88.031	294.502	2.20078	294.502	496.084
147.352	120.253	147.352	1.3251	294.752	304.192	294.752	3.37991	294.752	353.536	147.352	121.197	147.352	1.2751	294.752	88.598	294.752	2.21495	294.752	493.128
147.502	80.4637	147.502	1.17171	295.002	301.561	295.002	3.35068	295.002	355.608	147.502	81.4046	147.502	1.17072	295.002	87.701	295.002	2.19252	295.002	502.133
147.602	120.514	147.602	1.3226	295.252	302.464	295.252	3.36071	295.252	357.266	147.602	121.171	147.602	1.27572	295.252	88.503	295.252	2.21258	295.252	507.382
147.752	80.4604	147.752	1.17226	295.502	301.515	295.502	3.35017	295.502	356.797	147.752	81.5181	147.752	1.17058	295.502	88.22	295.502	2.2055	295.502	505.175
147.852	120.644	147.852	1.32067	295.752	303.137	295.752	3.36819	295.752	354.841	147.852	121.164	147.852	1.27491	295.752	87.449	295.752	2.18622	295.752	503.914
148.002	80.4783	148.002	1.17198	296.002	301.584	296.002	3.35093	296.002	355.416	148.002	81.5746	148.002	1.17015	296.002	87.37	296.002	2.18425	296.002	504.684
148.102	120.451	148.102	1.32285	296.252	301.759	296.252	3.35288	296.252	355.915	148.102	121.146	148.102	1.27447	296.252	87.937	296.252	2.19842	296.252	499.842
148.252	80.4284	148.252	1.17177	296.502	306.013	296.502	3.40014	296.502	350.586	148.252	81.6486	148.252	1.17031	296.502	87.512	296.502	2.1878	296.502	497.858
148.352	120.578	148.352	1.3218	296.752	303.902	296.752	3.37669	296.752	354.458	148.352	121.042	148.352	1.27524	296.752	87.465	296.752	2.18662	296.752	500.923
148.502	80.5294	148.502	1.17223	297.002	302.731	297.002	3.36368	297.002	354.991	148.502	81.7345	148.502	1.17006	297.002	88.362	297.002	2.20905	297.002	495.539
148.602	120.513	148.602	1.32173	297.252	302.861	297.252	3.36512	297.252	353.4	148.602	121.029	148.602	1.27555	297.252	88.094	297.252	2.20235	297.252	498.872
148.752	80.4485	148.752	1.17172	297.502	306.151	297.502	3.40168	297.502	350.623	148.752	81.5962	148.752	1.16996	297.502	87.725	297.502	2.19313	297.502	507.024
148.852	120.555	148.852	1.32287	297.752	306.197	297.752	3.40219	297.752	349.964	148.852	121.132	148.852	1.27478	297.752	88.157	297.752	2.20392	297.752	506.056
149.002	80.4336	149.002	1.17203	298.002	303.947	298.002	3.37719	298.002	352.124	149.002	81.4895	149.002	1.17013	298.002	88.173	298.002	2.20432	298.002	506.68
149.102	120.406	149.102	1.32317	298.252	304.789	298.252	3.38654	298.252	354.35	149.102	121.237	149.102	1.27494	298.252	87.355	298.252	2.18388	298.252	500.718
149.252	80.4967	149.252	1.17178	298.502	304.475	298.502	3.38306	298.502	353.304	149.252	81.4464	149.252	1.17025	298.502	88.22	298.502	2.2055	298.502	500.881
149.352	120.503	149.352	1.32204	298.752	304.223	298.752	3.38026	298.752	352.433	149.352	121.342	149.352	1.27524	298.752	88.11	298.752	2.20275	298.752	496.852
149.502	80.3806	149.502	1.17203	299.002	303.214	299.002	3.36904	299.002	353.99	149.502	81.4468	149.502	1.17013	299.002	85.719	299.002	2.14297	299.002	502.035
149.602	120.615	149.602	1.32129	299.252	304.208	299.252	3.38009	299.252	352.9	149.602	121.352	149.602	1.27423	299.252	86.899	299.252	2.17247	299.252	501.523
149.752	80.4256	149.752	1.17308	299.502	302.823	299.502	3.3647	299.502	356.733	149.752	81.4625	149.752	1.17015	299.502	86.285	299.502	2.15713	299.502	498.754
149.852	120.328	149.852	1.32388	299.752	301.745	299.752	3.35272	299.752	355.902	149.852	121.335	149.852	1.27466	299.752	86.096	299.752	2.1524	299.752	501.327
150.002	80.4535	150.002	1.17168	300.002	301.951	300.002	3.35501	300.002	358.036	150.002	81.5456	150.002	1.17029	300.002	86.049	300.002	2.15123	300.002	503.449
150.102	120.602	150.102	1.3215	300.252	301.714	300.252	3.35238	300.252	355.157	150.102	121.328	150.102	1.27501	300.252	86.269	300.252	2.15672	300.252	506.869
150.252	80.4358	150.252	1.17189	300.502	302.662	300.502	3.36291	300.502	354.512	150.252	81.6116	150.252	1.16987	300.502	85.317	300.502	2.13293	300.502	499.445
150.352	120.423	150.352	1.32269	300.752	302.142	300.752	3.35713	300.752	358.181	150.352	121.306	150.352	1.27401	300.752	85.042	300.752	2.12605	300.752	503.051
150.502	80.4606	150.502	1.1718	301.002	303.947	301.002	3.37719	301.002	350.463	150.502	81.7113	150.502	1.1698	301.002	85.412	301.002	2.1353	301.002	503.185
150.602	120.359	150.602	1.32455	301.252	304.698	301.252	3.38553	301.252	355.306	150.602	121.207	150.602	1.27407	301.252	85.498	301.252	2.13745	301.252	499.345
150.752	80.4407	150.752	1.17183	301.502	300.574	301.502	3.33971	301.502	356.402	150.752	81.7873	150.752	1.16952	301.502	85.742	301.502	2.14355	301.502	498.709
150.852	120.412	150.852	1.32362	301.752	304.789	301.752	3.38654	301.752	350.879	150.852	121.193	150.852	1.27459	301.752	85.152	301.752	2.1288	301.752	500.418
151.002	80.5558	151.002	1.17168	302.002	304.567	302.002	3.38408	302.002	354.56	151.002	81.7068	151.002	1.16942	302.002	85.152	302.002	2.1288	302.002	501.319
151.102	120.407	151.102	1.32262	302.252	301.897	302.252	3.35441	302.252	354.874	151.102	121.252	151.102	1.27414	302.252	84.869	302.252	2.12173	302.252	507.088
151.252	80.4554	151.252	1.17171	302.502	303.603	302.502	3.37337	302.502	357.346	151.252	81.319	151.252	1.16936	302.502	84.751	302.502	2.11877	302.502	512.529
151.352	120.6	151.352	1.32137	302.752	300.857	302.752	3.34286	302.752	356.359	151.352	119.253	151.352	1.27399	302.752	84.837	302.752	2.12093	302.752	505.334
151.502	80.5382	151.502	1.17214	303.002	302.25	303.002	3.35833	303.002	356.84	151.502	81.2352	151.502	1.16949	303.002	84.421	303.002	2.11052	303.002	498.812
151.602	120.478	151.602	1.32198	303.252	300.796	303.252	3.34218	303.252	358.57	151.602	119.394	151.602	1.27449	303.252	83.485	303.252	2.08712	303.252	501.322
151.752	80.4986	151.752	1.17135	303.502	303.856	303.502	3.37618	303.502	353.617	151.752	81.192	151.752	1.16936	303.502	84.539	303.502	2.11348	303.502	490.177
151.852	120.333	151.852	1.32438	303.752	301.698	303.752	3.3522	303.752	358.187	151.852	119.417	151.852	1.27359	303.752	84.837	303.752	2.12093	303.752	498.607
152.002	80.4358	152.002	1.172	304.002	301.378	304.002	3.34864	304.002	356.36	152.002	81.2022	152.002	1.16956	304.002	83.996	304.002	2.0999	304.002	502.472
152.102	120.627	152.102	1.32106	304.252	301.79	304.252	3.35322	304.252	356.699	152.102	119.405	152.102	1.27359	304.252	84.758	304.252	2.11895	304.252	505.488
152.252	80.469	152.252	1.17187	304.502	304.039	304.502	3.37821	304.502	355.011	152.252	81.3036	152.252	1.16932	304.502	84.916	304.502	2.1229	304.502	504.392
152.352	120.53	152.352	1.32155	304.752	302.922	304.752	3.3658	304.752	354.06	152.352	119.435	152.352	1.27349	304.752	84.272	304.752	2.1068	304.752	514.048
152.502	80.3878	152.502	1.17166	305.002	302.227	305.002	3.35808	305.002	354.361	152.502	81.3637	152.502	1.16883	305.002	86.144	305.002	2.1536	305.002	498.53
152.602	120.688	152.602	1.32049	305.252	305.83	305.252	3.39811	305.252	351.078	152.602	119.385	152.602	1.27277	305.252	86.38	305.252	2.1595	305.252	505.829
152.752	80.5087	152.752	1.17212	305.502	302.318	305.502	3.35909	305.502	356.652	152.752	81.4726	152.752	1.16874	305.502	84.75	305.502	2.11875	305.502	501.708
152.852	120.373	152.852	1.3234	305.752	301.698	305.752	3.3522	305.752	355.765	152.852	119.654	152.852	1.27245	305.752	84.806	305.752	2.12015	305.752	506.225
153.002	80.4739	153.002	1.17175	306.002	304.98	306.002	3.38867	306.002	350.833	153.002	81.5141	153.002	1.16862	306.002	85.861	306.002	2.14653	306.002	501.803
153.102	120.66	153.102	1.32067	306.252	306.029	306.252	3.40032	306.252	352.07	153.102	119.74	153.102	1.27331	306.252	85.687	306.252	2.14217	306.252	501.569
153.252	80.4648	153.252	1.17218	306.502	302.8	306.502	3.36444	306.502	354.982	153.252	81.6009	153.252	1.16851	306.502	85.105	306.502	2.12763	306.502	507.162
153.352	120.568	153.352	1.32204	306.752	302.127	306.752	3.35697	306.752	357.029	153.352	119.95	153.352	1.27278	306.752	85.514	306.752	2.13785	306.752	509.53
153.502	80.5126	153.502	1.17164	307.002	300.849	307.002	3.34277	307.002	357.777	153.502	81.4579	153.502	1.16817	307.002	85.979	307.002	2.14947	307.002	508.572
153.602	120.503	153.602	1.32203	307.252	301.852	307.252	3.35391	307.252	355.588	153.602	120.092	153.602	1.27246	307.252	85.168	307.252	2.1292	307.252	512.015
153.752	80.4253	153.752	1.17187	307.502	301.699	307.502	3.35221	307.502	359.693	153.752	81.4083	153.752	1.16859	307.502	84.916	307.502	2.1229	307.502	512.974
153.852	120.487	153.852	1.32317	307.752	300.811	307.752	3.34234	307.752	355.147	153.852	119.716	153.852	1.27308	307.752	84.979	307.752	2.12447	307.752	503.869
154.002	80.4719	154.002	1.17258	308.002	303.328	308.002	3.37031	308.002	356.653	154.002	81.1148	154.002	1.16883	308.002	84.255	308.002	2.10637	308.002	507.684
154.102	120.496	154.102	1.32223	308.252	302.815	308.252	3.36461	308.252	354.176	154.102	118.38	154.102	1.27279	308.252	84.728	308.252	2.1182	308.252	505.932
154.252	80.4319	154.252	1.17145	308.502	301.974	308.502	3.35527	308.502	353.561	154.252	81.058	154.252	1.16863	308.502	85.506	308.502	2.13765	308.502	506.194
154.352	120.482	154.352	1.32328	308.752	305.845	308.752	3.39828	308.752	351.869	154.352	118.362	154.352	1.27206	308.752	85.294	308.752	2.13235	308.752	499.048
154.502	80.4732	154.502	1.17196	309.002	304.177	309.002	3.37974	309.002	350.672	154.502	81.0955	154.502	1.16881	309.002	85.176	309.002	2.1294	309.002	506.791
154.602	120.529	154.602	1.32267	309.252	306.075	309.252	3.40083	309.252	351.729	154.602	118.343	154.602	1.27244	309.252	85.451	309.252	2.13627	309.252	512.118
154.752	80.477	154.752	1.17193	309.502	303.282	309.502	3.3698	309.502	352.786	154.752	81.1945	154.752	1.16847	309.502	85.601	309.502	2.14003	309.502	506.339
154.852	120.351	154.852	1.32348	309.752	305.968	309.752	3.39964	309.752	350.641	154.852	118.259	154.852	1.27226	309.752	84.601	309.752	2.11503	309.752	509.995
155.002	80.2808	155.002	1.17283	310.002	303.397	310.002	3.37108	310.002	356.428	155.002	81.201	155.002	1.1681	310.002	84.515	310.002	2.11287	310.002	507.694
155.102	120.576	155.102	1.32214	310.252	302.341	310.252	3.35934	310.252	355.256	155.102	118.26	155.102	1.27161	310.252	84.979	310.252	2.12447	310.252	503.135
155.252	80.511	155.252	1.1719	310.502	301.767	310.502	3.35297	310.502	358	155.252	81.3154	155.252	1.16789	310.502	84.232	310.502	2.1058	310.502	506.006
155.352	120.365	155.352	1.32325	310.752	302.647	310.752	3.36274	310.752	353.89	155.352	118.197	155.352	1.27212	310.752	85.042	310.752	2.12605	310.752	503.721
155.502	80.4377	155.502	1.17171	311.002	305.945	311.002	3.39939	311.002	352.128	155.502	81.3882	155.502	1.16803	311.002	85.813	311.002	2.14533	311.002	502.291
155.602	120.53	155.602	1.32223	311.252	303.886	311.252	3.37651	311.252	355.669	155.602	118.157	155.602	1.27249	311.252	85.042	311.252	2.12605	311.252	507.558
155.752	80.459	155.752	1.17209	311.502	303.328	311.502	3.37031	311.502	353.582	155.752	81.3475	155.752	1.16768	311.502	84.633	311.502	2.11583	311.502	513.493
155.852	120.549	155.852	1.32154	311.752	304.713	311.752	3.3857	311.752	353.071	155.852	118.294	155.852	1.27135	311.752	84.853	311.752	2.12133	311.752	511.042
156.002	80.4151	156.002	1.17249	312.002	301.171	312.002	3.34634	312.002	355.04	156.002	81.1709	156.002	1.16774	312.002	85.082	312.002	2.12705	312.002	507.395
156.102	120.513	156.102	1.32189	312.252	302.219	312.252	3.35799	312.252	356.446	156.102	118.434	156.102	1.27175	312.252	84.003	312.252	2.10007	312.252	511.162
156.252	80.4199	156.252	1.17195	312.502	305.371	312.502	3.39301	312.502	354.257	156.252	81.1442	156.252	1.16781	312.502	84.445	312.502	2.11112	312.502	505.17
156.352	120.598	156.352	1.3214	312.752	301.393	312.752	3.34881	312.752	356.275	156.352	118.457	156.352	1.27185	312.752	84.806	312.752	2.12015	312.752	501.293
156.502	80.5335	156.502	1.17226	313.002	301.423	313.002	3.34914	313.002	356.074	156.502	81.1655	156.502	1.16817	313.002	84.303	313.002	2.10758	313.002	507.392
156.602	120.473	156.602	1.32127	313.252	303.825	313.252	3.37583	313.252	352.08	156.602	118.454	156.602	1.27036	313.252	84.901	313.252	2.12252	313.252	505.007
156.752	80.4671	156.752	1.17163	313.502	304.062	313.502	3.37847	313.502	355.051	156.752	80.9064	156.752	1.16765	313.502	85.648	313.502	2.1412	313.502	507.994
156.852	120.6	156.852	1.32149	313.752	302.954	313.752	3.36616	313.752	355.275	156.852	118.497	156.852	1.2708	313.752	84.633	313.752	2.11583	313.752	511.384
157.002	80.5499	157.002	1.17159	314.002	301.905	314.002	3.3545	314.002	354.282	157.002	78.927	157.002	1.16748	314.002	84.326	314.002	2.10815	314.002	512.106
157.102	120.664	157.102	1.32008	314.252	305.233	314.252	3.39148	314.252	352.444	157.102	118.244	157.102	1.27107	314.252	84.822	314.252	2.12055	314.252	508.291
157.252	80.4864	157.252	1.17157	314.502	305.83	314.502	3.39811	314.502	350.206	157.252	79.0324	157.252	1.16743	314.502	84.704	314.502	2.1176	314.502	509.723
157.352	120.537	157.352	1.32169	314.752	303.106	314.752	3.36784	314.752	356.04	157.352	118.092	157.352	1.27055	314.752	84.019	314.752	2.10047	314.752	508.611
157.502	80.3233	157.502	1.17214	315.002	304.361	315.002	3.38179	315.002	352.671	157.502	79.064	157.502	1.16699	315.002	84.161	315.002	2.10403	315.002	505.218
157.602	120.44	157.602	1.32386	315.252	303.442	315.252	3.37158	315.252	354.297	157.602	118.192	157.602	1.27057	315.252	84.963	315.252	2.12407	315.252	505.232
157.752	80.5144	157.752	1.17174	315.502	302.824	315.502	3.36471	315.502	357.335	157.752	79.3682	157.752	1.16721	315.502	84.042	315.502	2.10105	315.502	507.443
157.852	120.407	157.852	1.32363	315.752	303.596	315.752	3.37329	315.752	351.391	157.852	118.074	157.852	1.2713	315.752	84.806	315.752	2.12015	315.752	509.9
158.002	80.4715	158.002	1.17109	316.002	303.787	316.002	3.37541	316.002	355.622	158.002	79.3931	158.002	1.16689	316.002	85.176	316.002	2.1294	316.002	508.391
158.102	120.278	158.102	1.32568	316.252	302.479	316.252	3.36088	316.252	356.012	158.102	118.193	158.102	1.27057	316.252	84.397	316.252	2.10993	316.252	511.617
158.252	80.502	158.252	1.17172	316.502	303.673	316.502	3.37414	316.502	352.831	158.252	79.5956	158.252	1.16705	316.502	84.326	316.502	2.10815	316.502	512.583
158.352	120.55	158.352	1.32189	316.752	304.851	316.752	3.38723	316.752	353.239	158.352	118.311	158.352	1.27066	316.752	84.806	316.752	2.12015	316.752	509.609
158.502	80.5007	158.502	1.1715	317.002	303.42	317.002	3.37133	317.002	353.825	158.502	79.7299	158.502	1.16713	317.002	83.878	317.002	2.09695	317.002	510.315
158.602	120.587	158.602	1.32157	317.252	301.898	317.252	3.35442	317.252	356.596	158.602	118.443	158.602	1.27126	317.252	83.547	317.252	2.08867	317.252	511.182
158.752	80.4345	158.752	1.17143	317.502	302.617	317.502	3.36241	317.502	353.935	158.752	79.7421	158.752	1.16741	317.502	84.255	317.502	2.10637	317.502	504.363
158.852	120.41	158.852	1.32445	317.752	303.979	317.752	3.37754	317.752	354.586	158.852	118.47	158.852	1.2706	317.752	84.759	317.752	2.11897	317.752	503.374
159.002	80.5857	159.002	1.17141	318.002	303.075	318.002	3.3675	318.002	355.818	159.002	79.7929	159.002	1.16727	318.002	84.255	318.002	2.10637	318.002	508.344
159.102	120.276	159.102	1.32483	318.252	301.576	318.252	3.35084	318.252	356.301	159.102	118.463	159.102	1.27012	318.252	84.601	318.252	2.11503	318.252	510.585
159.252	80.4493	159.252	1.17145	318.502	303.488	318.502	3.37209	318.502	352.784	159.252	79.9083	159.252	1.16743	318.502	85.601	318.502	2.14003	318.502	510.881
159.352	120.644	159.352	1.32177	318.752	305.019	318.752	3.3891	318.752	353.081	159.352	118.43	159.352	1.27077	318.752	83.421	318.752	2.08553	318.752	512.895
159.502	80.5221	159.502	1.17184	319.002	304.705	319.002	3.38561	319.002	351.098	159.502	79.968	159.502	1.16708	319.002	84.209	319.002	2.10522	319.002	512.354
159.602	120.633	159.602	1.32118	319.252	304.804	319.252	3.38671	319.252	353.371	159.602	118.418	159.602	1.27012	319.252	84.318	319.252	2.10795	319.252	507.934
159.752	80.5321	159.752	1.17128	319.502	305.439	319.502	3.39377	319.502	351.171	159.752	80.0434	159.752	1.16669	319.502	84.019	319.502	2.10047	319.502	508.663
159.852	120.412	159.852	1.32327	319.752	304.116	319.752	3.37907	319.752	354.571	159.852	118.38	159.852	1.26984	319.752	83.893	319.752	2.09733	319.752	507.073
160.002	80.372	160.002	1.17205	320.002	304.017	320.002	3.37797	320.002	352.782	160.002	80.1264	160.002	1.16666	320.002	84.916	320.002	2.1229	320.002	502.392
160.102	120.524	160.102	1.32242	320.252	303.856	320.252	3.37618	320.252	354.476	160.102	118.189	160.102	1.27067	320.252	84.775	320.252	2.11937	320.252	504.483
160.252	80.5273	160.252	1.17169	320.502	302.869	320.502	3.36521	320.502	356.651	160.252	80.1234	160.252	1.1665	320.502	84.067	320.502	2.10168	320.502	516.025
160.352	120.529	160.352	1.32093	320.752	303.626	320.752	3.37362	320.752	350.885	160.352	118.288	160.352	1.27039	320.752	84.665	320.752	2.11662	320.752	514.858
160.502	80.4345	160.502	1.17132	321.002	306.449	321.002	3.40499	321.002	350.885	160.502	80.0484	160.502	1.16633	321.002	84.798	321.002	2.11995	321.002	511.067
160.602	120.491	160.602	1.32237	321.252	304.59	321.252	3.38433	321.252	353.637	160.602	118.446	160.602	1.26996	321.252	83.878	321.252	2.09695	321.252	512.855
160.752	80.5355	160.752	1.17143	321.502	301.974	321.502	3.35527	321.502	356.076	160.752	79.936	160.752	1.16681	321.502	83.925	321.502	2.09813	321.502	511.378
160.852	120.371	160.852	1.32365	321.752	303.932	321.752	3.37702	321.752	354.821	160.852	118.477	160.852	1.27028	321.752	83.988	321.752	2.0997	321.752	508.865
161.002	80.4791	161.002	1.17148	322.002	301.538	322.002	3.35042	322.002	356.267	161.002	79.8874	161.002	1.16692	322.002	84.043	322.002	2.10107	322.002	509.706
161.102	120.514	161.102	1.32182	322.252	302.387	322.252	3.35986	322.252	356.223	161.102	118.683	161.102	1.27017	322.252	84.13	322.252	2.10325	322.252	507.533
161.252	80.4632	161.252	1.17152	322.502	301.996	322.502	3.35551	322.502	353.284	161.252	79.9398	161.252	1.16689	322.502	84.822	322.502	2.12055	322.502	502.172
161.352	120.521	161.352	1.32244	322.752	305.523	322.752	3.3947	322.752	351.716	161.352	118.871	161.352	1.26959	322.752	84.539	322.752	2.11348	322.752	512.546
161.502	80.6023	161.502	1.17118	323.002	303.351	323.002	3.37057	323.002	356.529	161.502	79.831	161.502	1.16704	323.002	84.35	323.002	2.10875	323.002	518.105
161.602	120.411	161.602	1.32272	323.252	303.565	323.252	3.37294	323.252	352.791	161.602	118.992	161.602	1.26968	323.252	84.523	323.252	2.11307	323.252	514.173
161.752	80.4748	161.752	1.17137	323.502	302.594	323.502	3.36216	323.502	355.611	161.752	80.1375	161.752	1.16669	323.502	84.846	323.502	2.12115	323.502	511.103
161.852	120.579	161.852	1.32154	323.752	302.785	323.752	3.36428	323.752	354.178	161.852	119.181	161.852	1.26983	323.752	83.578	323.752	2.08945	323.752	513.748
162.002	80.5292	162.002	1.17175	324.002	305.417	324.002	3.39352	324.002	354.115	162.002	80.3828	162.002	1.16628	324.002	83.972	324.002	2.0993	324.002	511.903
162.102	120.636	162.102	1.32024	324.252	302.754	324.252	3.36393	324.252	353.894	162.102	119.377	162.102	1.26913	324.252	84.334	324.252	2.10835	324.252	508.767
162.252	80.4842	162.252	1.17122	324.502	305.278	324.502	3.39198	324.502	351.495	162.252	80.2768	162.252	1.16622	324.502	84.09	324.502	2.10225	324.502	512.565
162.352	120.552	162.352	1.32281	324.752	303.886	324.752	3.37651	324.752	355.346	162.352	119.392	162.352	1.26951	324.752	83.72	324.752	2.093	324.752	507.334
162.502	80.4318	162.502	1.17164	325.002	303.902	325.002	3.37669	325.002	352.839	162.502	80.3739	162.502	1.16616	325.002	84.562	325.002	2.11405	325.002	507.874
162.602	120.653	162.602	1.32145	325.252	305.584	325.252	3.39538	325.252	350.854	162.602	119.683	162.602	1.26984	325.252	84.665	325.252	2.11662	325.252	517.016
162.752	80.5969	162.752	1.17145	325.502	304.407	325.502	3.3823	325.502	352.036	162.752	80.249	162.752	1.16608	325.502	84.09	325.502	2.10225	325.502	517.238
162.852	120.498	162.852	1.32351	325.752	304.759	325.752	3.38621	325.752	352.536	162.852	119.717	162.852	1.26913	325.752	84.066	325.752	2.10165	325.752	512.055
163.002	80.4358	163.002	1.17138	326.002	304.614	326.002	3.3846	326.002	355.416	163.002	80.107	163.002	1.16581	326.002	84.09	326.002	2.10225	326.002	513.016
163.102	120.482	163.102	1.32331	326.252	303.993	326.252	3.3777	326.252	351.553	163.102	119.749	163.102	1.2692	326.252	83.516	326.252	2.0879	326.252	514.6
163.252	80.5161	163.252	1.17158	326.502	302.938	326.502	3.36598	326.502	354.047	163.252	80.1169	163.252	1.16604	326.502	83.405	326.502	2.08513	326.502	510.384
163.352	120.373	163.352	1.32464	326.752	305.814	326.752	3.39793	326.752	350.645	163.352	119.855	163.352	1.268	326.752	84.334	326.752	2.10835	326.752	508.594
163.502	80.5028	163.502	1.1712	327.002	305.6	327.002	3.39556	327.002	350.978	163.502	80.0844	163.502	1.16522	327.002	84.113	327.002	2.10283	327.002	512.084
163.602	120.562	163.602	1.32164	327.252	303.382	327.252	3.37091	327.252	356.967	163.602	120	163.602	1.26675	327.252	83.862	327.252	2.09655	327.252	509.991
163.752	80.4506	163.752	1.17171	327.502	303.214	327.502	3.36904	327.502	353.51	163.752	80.1562	163.752	1.16592	327.502	84.586	327.502	2.11465	327.502	512.39
163.852	120.634	163.852	1.32059	327.752	302.923	327.752	3.36581	327.752	355.026	163.852	120.007	163.852	1.26734	327.752	83.987	327.752	2.09967	327.752	518.363
164.002	80.568	164.002	1.17134	328.002	304.201	328.002	3.38001	328.002	353.488	164.002	80.237	164.002	1.16491	328.002	83.618	328.002	2.09045	328.002	519.056
164.102	120.582	164.102	1.32159	328.252	303.855	328.252	3.37617	328.252	354.328	164.102	119.627	164.102	1.26724	328.252	83.909	328.252	2.09773	328.252	513.287
164.252	80.4823	164.252	1.17108	328.502	302.204	328.502	3.35782	328.502	357.509	164.252	80.1709	164.252	1.16463	328.502	83.476	328.502	2.0869	328.502	512.321
164.352	120.44	164.352	1.32406	328.752	301.378	328.752	3.34864	328.752	356.741	164.352	119.925	164.352	1.26566	328.752	82.934	328.752	2.07335	328.752	514.421
164.502	80.5235	164.502	1.17164	329.002	305.462	329.002	3.39402	329.002	351.154	164.502	80.4205	164.502	1.1651	329.002	83.641	329.002	2.09103	329.002	509.734
164.602	120.363	164.602	1.32322	329.252	303.305	329.252	3.37006	329.252	355.269	164.602	120.121	164.602	1.26474	329.252	84.239	329.252	2.10597	329.252	508.424
164.752	80.4748	164.752	1.17135	329.502	304.315	329.502	3.38128	329.502	353.478	164.752	80.4748	164.752	1.1648	329.502	83.901	329.502	2.09753	329.502	510.741
164.852	120.543	164.852	1.32207	329.752	305.294	329.752	3.39216	329.752	351.342	164.852	120.004	164.852	1.26575	329.752	83.705	329.752	2.09262	329.752	512.546
165.002	80.4859	165.002	1.17134	330.002	305.875	330.002	3.39861	330.002	350.36	165.002	80.3879	165.002	1.16465	330.002	84.208	330.002	2.1052	330.002	516.069
165.102	120.573	165.102	1.32086	330.252	304.942	330.252	3.38824	330.252	354.178	165.102	120.215	165.102	1.26507	330.252	83.862	330.252	2.09655	330.252	519.299
165.252	80.5485	165.252	1.17151	330.502	302.388	330.502	3.35987	330.502	355.383	165.252	80.253	165.252	1.16466	330.502	83.146	330.502	2.07865	330.502	517.988
165.352	120.69	165.352	1.31969	330.752	303.504	330.752	3.37227	330.752	354.406	165.352	120.262	165.352	1.26496	330.752	83.422	330.752	2.08555	330.752	512.353
165.502	80.4009	165.502	1.17143	331.002	301.974	331.002	3.35527	331.002	357.409	165.502	80.223	165.502	1.1646	331.002	83.453	331.002	2.08632	331.002	515.943
165.602	120.696	165.602	1.32003	331.252	302.708	331.252	3.36342	331.252	353.842	165.602	120.356	165.602	1.26512	331.252	82.95	331.252	2.07375	331.252	514.119
165.752	80.5865	165.752	1.17109	331.502	305.875	331.502	3.39861	331.502	352.314	165.752	80.1873	165.752	1.16423	331.502	83.476	331.502	2.0869	331.502	510.635
165.852	120.593	165.852	1.32045	331.752	305.004	331.752	3.38893	331.752	350.599	165.852	120.363	165.852	1.26375	331.752	84.318	331.752	2.10795	331.752	509.622
166.002	80.5191	166.002	1.1709	332.002	304.039	332.002	3.37821	332.002	354.385	166.002	80.1864	166.002	1.16432	332.002	83.642	332.002	2.09105	332.002	514.047
166.102	120.589	166.102	1.32136	332.252	304.467	332.252	3.38297	332.252	353.502	166.102	120.346	166.102	1.26276	332.252	83.5	332.252	2.0875	332.252	516.895
166.252	80.5114	166.252	1.17168	332.502	302.479	332.502	3.36088	332.502	354.329	166.252	80.2103	166.252	1.16411	332.502	84.114	332.502	2.10285	332.502	517.27
166.352	120.479	166.352	1.32224	332.752	303.657	332.752	3.37397	332.752	355.566	166.352	120.335	166.352	1.26336	332.752	83.783	332.752	2.09457	332.752	520.711
166.502	80.5455	166.502	1.17145	333.002	302.525	333.002	3.36139	333.002	352.962	166.502	80.3294	166.502	1.16392	333.002	83.099	333.002	2.07748	333.002	514.645
166.602	120.633	166.602	1.32049	333.252	305.371	333.252	3.39301	333.252	353.17	166.602	120.296	166.602	1.26288	333.252	83.123	333.252	2.07808	333.252	511.255
166.752	80.5138	166.752	1.17088	333.502	303.42	333.502	3.37133	333.502	352.838	166.752	80.4034	166.752	1.16364	333.502	83.383	333.502	2.08458	333.502	514.605
166.852	120.468	166.852	1.32316	333.752	304.805	333.752	3.38672	333.752	352.122	166.852	120.184	166.852	1.2624	333.752	83.39	333.752	2.08475	333.752	513.852
167.002	80.5182	167.002	1.17178	334.002	304.774	334.002	3.38638	334.002	355.416	167.002	80.4685	167.002	1.16347	334.002	83.5	334.002	2.0875	334.002	507.572
167.102	120.48	167.102	1.32189	334.252	302.937	334.252	3.36597	334.252	352.885	167.102	120.093	167.102	1.2629	334.252	84.114	334.252	2.10285	334.252	513.035
167.252	80.4621	167.252	1.17115	334.502	306.128	334.502	3.40142	334.502	351.097	167.252	80.4504	167.252	1.16328	334.502	83.925	334.502	2.09813	334.502	518.177
167.352	120.553	167.352	1.32223	334.752	303.764	334.752	3.37516	334.752	354.125	167.352	120.204	167.352	1.26298	334.752	83.312	334.752	2.0828	334.752	516.488
167.502	80.445	167.502	1.17143	335.002	307.092	335.002	3.41213	335.002	350.297	167.502	80.3033	167.502	1.16335	335.002	83.476	335.002	2.0869	335.002	519.891
167.602	120.622	167.602	1.32005	335.252	304.575	335.252	3.38417	335.252	354.195	167.602	120.299	167.602	1.26219	335.252	83.831	335.252	2.09578	335.252	519.921
167.752	80.5435	167.752	1.17138	335.502	302.547	335.502	3.36163	335.502	354.463	167.752	80.2616	167.752	1.16294	335.502	82.863	335.502	2.07158	335.502	512.156
167.852	120.578	167.852	1.32117	335.752	303.152	335.752	3.36836	335.752	355.972	167.852	120.401	167.852	1.26223	335.752	82.997	335.752	2.07492	335.752	514.894
168.002	80.4138	168.002	1.17157	336.002	303.557	336.002	3.37286	336.002	353.468	168.002	80.1753	168.002	1.16324	336.002	83.689	336.002	2.09223	336.002	512.893
168.102	120.665	168.102	1.32038	336.252	303.535	336.252	3.37261	336.252	355.084	168.102	120.451	168.102	1.26198	336.252	83.484	336.252	2.0871	336.252	511.207
168.252	80.5464	168.252	1.17146	336.502	304.154	336.502	3.37949	336.502	353.087	168.252	80.233	168.252	1.16323	336.502	83.571	336.502	2.08928	336.502	509.446
168.352	120.499	168.352	1.32183	336.752	303.443	336.752	3.37159	336.752	354.885	168.352	120.409	168.352	1.261	336.752	84.129	336.752	2.10323	336.752	518.594
168.502	80.4957	168.502	1.17111	337.002	302.181	337.002	3.35757	337.002	357.204	168.502	80.2342	168.502	1.16312	337.002	83.595	337.002	2.08988	337.002	521.564
168.602	120.724	168.602	1.3201	337.252	302.142	337.252	3.35713	337.252	354.666	168.602	120.47	168.602	1.26116	337.252	83.044	337.252	2.0761	337.252	516.921
168.752	80.5023	168.752	1.17165	337.502	305.899	337.502	3.39888	337.502	352.858	168.752	80.3452	168.752	1.16288	337.502	83.477	337.502	2.08692	337.502	520.904
168.852	120.496	168.852	1.32203	337.752	302.723	337.752	3.36359	337.752	356.678	168.852	120.376	168.852	1.26116	337.752	83.5	337.752	2.0875	337.752	517.938
169.002	80.5468	169.002	1.17134	338.002	303.994	338.002	3.37771	338.002	350.89	169.002	80.3871	169.002	1.16255	338.002	82.792	338.002	2.0698	338.002	513.851
169.102	120.496	169.102	1.32262	338.252	303.794	338.252	3.37549	338.252	355.011	169.102	120.254	169.102	1.26054	338.252	82.95	338.252	2.07375	338.252	512.322
169.252	80.4838	169.252	1.17111	338.502	306.128	338.502	3.40142	338.502	350.982	169.252	80.4876	169.252	1.16238	338.502	83.689	338.502	2.09223	338.502	515.199
169.352	120.442	169.352	1.3238	338.752	304.575	338.752	3.38417	338.752	352.647	169.352	120.291	169.352	1.26076	338.752	83.469	338.752	2.08672	338.752	509.899
169.502	80.6046	169.502	1.17145	339.002	304.591	339.002	3.38434	339.002	352.764	169.502	80.5346	169.502	1.16241	339.002	83.429	339.002	2.08573	339.002	513.697
169.602	120.516	169.602	1.32122	339.252	303.887	339.252	3.37652	339.252	353.356	169.602	120.232	169.602	1.26132	339.252	83.909	339.252	2.09773	339.252	523.492
169.752	80.458	169.752	1.17134	339.502	304.613	339.502	3.38459	339.502	354.789	169.752	80.4321	169.752	1.16202	339.502	83.571	339.502	2.08928	339.502	518.265
169.852	120.668	169.852	1.32007	339.752	303.565	339.752	3.37294	339.752	352.197	169.852	120.354	169.852	1.26045	339.752	83.169	339.752	2.07923	339.752	516.934
170.002	80.4899	170.002	1.17155	340.002	305.462	340.002	3.39402	340.002	351.127	170.002	80.2846	170.002	1.16166	340.002	83.406	340.002	2.08515	340.002	519.742
170.102	120.607	170.102	1.32028	340.252	306.365	340.252	3.40406	340.252	352.1	170.102	120.452	170.102	1.26028	340.252	83.122	340.252	2.07805	340.252	515.522
170.252	80.5529	170.252	1.17114	340.502	302.846	340.502	3.36496	340.502	353.435	170.252	80.2691	170.252	1.16147	340.502	82.769	340.502	2.06922	340.502	512.175
170.352	120.536	170.352	1.32164	340.752	304.621	340.752	3.38468	340.752	353.423	170.352	120.523	170.352	1.2609	340.752	83.232	340.752	2.0808	340.752	514.39
170.502	80.4539	170.502	1.17145	341.002	303.466	341.002	3.37184	341.002	354.459	170.502	80.2335	170.502	1.16121	341.002	83.571	341.002	2.08928	341.002	515.406
170.602	120.742	170.602	1.31962	341.252	303.489	341.252	3.3721	341.252	353.936	170.602	120.456	170.602	1.25969	341.252	83.202	341.252	2.08005	341.252	512.452
170.752	80.5634	170.752	1.17128	341.502	303.604	341.502	3.37338	341.502	354.46	170.752	80.2819	170.752	1.16003	341.502	83.312	341.502	2.0828	341.502	516.536
170.852	120.613	170.852	1.32002	341.752	305.279	341.752	3.39199	341.752	350.463	170.852	120.479	170.852	1.25955	341.752	83.625	341.752	2.09063	341.752	523.525
171.002	80.4851	171.002	1.17081	342.002	306.794	342.002	3.40882	342.002	352.619	171.002	80.329	171.002	1.15991	342.002	83.453	342.002	2.08632	342.002	519.797
171.102	120.588	171.102	1.32212	342.252	304.835	342.252	3.38706	342.252	350.083	171.102	120.508	171.102	1.2595	342.252	82.823	342.252	2.07057	342.252	518.555
171.252	80.5401	171.252	1.17145	342.502	304.796	342.502	3.38662	342.502	352.83	171.252	80.4208	171.252	1.15942	342.502	83.004	342.502	2.0751	342.502	521.322
171.352	120.668	171.352	1.31952	342.752	306.029	342.752	3.40032	342.752	351.101	171.352	120.37	171.352	1.25911	342.752	83.012	342.752	2.0753	342.752	514.561
171.502	80.5138	171.502	1.17132	343.002	302.685	343.002	3.36317	343.002	353.397	171.502	80.5172	171.502	1.15901	343.002	82.58	343.002	2.0645	343.002	510.168
171.602	120.748	171.602	1.31973	343.252	305.555	343.252	3.39506	343.252	352.769	171.602	120.301	171.602	1.25866	343.252	83.076	343.252	2.0769	343.252	513.7
171.752	80.4588	171.752	1.17135	343.502	304.636	343.502	3.38484	343.502	352.579	171.752	80.5418	171.752	1.15904	343.502	83.878	343.502	2.09695	343.502	519.404
171.852	120.634	171.852	1.32089	343.752	303.229	343.752	3.36921	343.752	355.395	171.852	120.277	171.852	1.25936	343.752	83.359	343.752	2.08398	343.752	519.909
172.002	80.5645	172.002	1.17143	344.002	301.538	344.002	3.35042	344.002	357.871	172.002	80.4561	172.002	1.15911	344.002	83.17	344.002	2.07925	344.002	522.502
172.102	120.521	172.102	1.32134	344.252	302.877	344.252	3.3653	344.252	353.004	172.102	120.393	172.102	1.2592	344.252	83.249	344.252	2.08122	344.252	519.578
172.252	80.426	172.252	1.17142	344.502	305.141	344.502	3.39046	344.502	352.836	172.252	80.3295	172.252	1.15878	344.502	82.816	344.502	2.0704	344.502	520.932
172.352	120.585	172.352	1.32168	344.752	304.957	344.752	3.38841	344.752	352.605	172.352	120.533	172.352	1.2585	344.752	82.478	344.752	2.06195	344.752	516.49
172.502	80.3735	172.502	1.17233	345.002	301.676	345.002	3.35196	345.002	356.7	172.502	80.2666	172.502	1.15892	345.002	82.745	345.002	2.06862	345.002	521.399
172.602	120.496	172.602	1.32194	345.252	305.432	345.252	3.39369	345.252	349.675	172.602	120.636	172.602	1.25908	345.252	83.091	345.252	2.07728	345.252	513.573
172.752	80.5593	172.752	1.17083	345.502	305.072	345.502	3.38969	345.502	352.509	172.752	80.3281	172.752	1.15918	345.502	82.792	345.502	2.0698	345.502	513.585
172.852	120.399	172.852	1.32435	345.752	303.488	345.752	3.37209	345.752	354.462	172.852	120.531	172.852	1.25866	345.752	82.965	345.752	2.07412	345.752	517.552
173.002	80.4687	173.002	1.17097	346.002	304.452	346.002	3.3828	346.002	353.99	173.002	80.315	173.002	1.15885	346.002	83.642	346.002	2.09105	346.002	519.762
173.102	120.547	173.102	1.32194	346.252	302.54	346.252	3.36156	346.252	354.535	173.102	120.598	173.102	1.2579	346.252	83.059	346.252	2.07647	346.252	519.154
173.252	80.5952	173.252	1.17119	346.502	305.118	346.502	3.3902	346.502	352.502	173.252	80.3281	173.252	1.15879	346.502	82.438	346.502	2.06095	346.502	523.897
173.352	120.349	173.352	1.32412	346.752	306.625	346.752	3.40694	346.752	348.841	173.352	120.537	173.352	1.25814	346.752	83.091	346.752	2.07728	346.752	525.082
173.502	80.4785	173.502	1.17102	347.002	305.715	347.002	3.39683	347.002	351.821	173.502	80.4052	173.502	1.15859	347.002	82.886	347.002	2.07215	347.002	518.85
173.602	120.775	173.602	1.31985	347.252	304.82	347.252	3.38689	347.252	352.022	173.602	120.461	173.602	1.25837	347.252	82.352	347.252	2.0588	347.252	519.649
173.752	80.5093	173.752	1.17126	347.502	306.082	347.502	3.40091	347.502	353.607	173.752	80.516	173.752	1.15821	347.502	82.957	347.502	2.07393	347.502	519.459
173.852	120.476	173.852	1.32253	347.752	304.224	347.752	3.38027	347.752	351.846	173.852	120.421	173.852	1.25755	347.752	83.328	347.752	2.0832	347.752	514.921
174.002	80.5217	174.002	1.17106	348.002	304.751	348.002	3.38612	348.002	353.635	174.002	80.5951	174.002	1.15833	348.002	82.603	348.002	2.06508	348.002	512.412
174.102	120.439	174.102	1.32398	348.252	303.397	348.252	3.37108	348.252	355.233	174.102	120.363	174.102	1.25797	348.252	82.73	348.252	2.06825	348.252	518.452
174.252	80.4919	174.252	1.17105	348.502	302.387	348.502	3.35986	348.502	353.434	174.252	80.5868	174.252	1.1584	348.502	83.406	348.502	2.08515	348.502	517.786
174.352	120.51	174.352	1.32301	348.752	304.391	348.752	3.38212	348.752	354.155	174.352	120.403	174.352	1.25851	348.752	82.965	348.752	2.07412	348.752	517.289
174.502	80.5812	174.502	1.1709	349.002	305.967	349.002	3.39963	349.002	351.817	174.502	80.4237	174.502	1.15814	349.002	82.698	349.002	2.06745	349.002	518.559
174.602	120.415	174.602	1.32269	349.252	303.841	349.252	3.37601	349.252	353.881	174.602	120.558	174.602	1.25766	349.252	82.871	349.252	2.07178	349.252	520.623
174.752	80.4453	174.752	1.17108	349.502	302.134	349.502	3.35704	349.502	355.95	174.752	80.3403	174.752	1.1583	349.502	82.485	349.502	2.06212	349.502	522.866
174.852	120.675	174.852	1.32002	349.752	303.519	349.752	3.37243	349.752	353.451	174.852	120.665	174.852	1.25774	349.752	82.273	349.752	2.05682	349.752	520.377
175.002	80.5331	175.002	1.17109	350.002	303.489	350.002	3.3721	350.002	356.274	175.002	80.3477	175.002	1.1583	350.002	82.579	350.002	2.06447	350.002	517.805
175.102	120.525	175.102	1.32093	350.252	302.831	350.252	3.36479	350.252	353.097	175.102	120.63	175.102	1.25802	350.252	83.232	350.252	2.0808	350.252	514.113
175.252	80.5178	175.252	1.17093	350.502	304.247	350.502	3.38052	350.502	354.367	175.252	80.3634	175.252	1.15848	350.502	82.556	350.502	2.0639	350.502	519.094
175.352	120.323	175.352	1.32469	350.752	304.682	350.752	3.38536	350.752	353.441	175.352	120.64	175.352	1.25716	350.752	82.934	350.752	2.07335	350.752	523.272
175.502	80.548	175.502	1.17088	351.002	302.318	351.002	3.35909	351.002	353.26	175.502	80.4015	175.502	1.15826	351.002	83.618	351.002	2.09045	351.002	522.869
175.602	120.513	175.602	1.32255	351.252	303.474	351.252	3.37193	351.252	357.099	175.602	120.755	175.602	1.25681	351.252	82.745	351.252	2.06862	351.252	523.768
175.752	80.5531	175.752	1.17096	351.502	303.512	351.502	3.37236	351.502	353.351	175.752	80.4539	175.752	1.15805	351.502	82.249	351.502	2.05622	351.502	516.74
175.852	120.419	175.852	1.32316	351.752	302.648	351.752	3.36276	351.752	356.15	175.852	120.602	175.852	1.25729	351.752	82.398	351.752	2.05995	351.752	522.221
176.002	80.4708	176.002	1.17088	352.002	301.974	352.002	3.35527	352.002	354.647	176.002	80.5982	176.002	1.15774	352.002	82.32	352.002	2.058	352.002	521.401
176.102	120.537	176.102	1.32233	352.252	304.789	352.252	3.38654	352.252	351.958	176.102	120.484	176.102	1.25681	352.252	82.288	352.252	2.0572	352.252	520.792
176.252	80.5716	176.252	1.17132	352.502	307	352.502	3.41111	352.502	352.766	176.252	80.655	176.252	1.15744	352.502	82.698	352.502	2.06745	352.502	518.895
176.352	120.51	176.352	1.32149	352.752	303.765	352.752	3.37517	352.752	352.1	176.352	120.482	176.352	1.25683	352.752	83.374	352.752	2.08435	352.752	517.26
176.502	80.4892	176.502	1.1712	353.002	306.014	353.002	3.40016	353.002	351.221	176.502	80.6863	176.502	1.15764	353.002	82.65	353.002	2.06625	353.002	523.01
176.602	120.655	176.602	1.32054	353.252	305.661	353.252	3.39623	353.252	352.715	176.602	120.5	176.602	1.25762	353.252	82.556	353.252	2.0639	353.252	531.058
176.752	80.475	176.752	1.17165	353.502	302.548	353.502	3.36164	353.502	353.416	176.752	80.5375	176.752	1.15753	353.502	83.359	353.502	2.08398	353.502	524.995
176.852	120.469	176.852	1.32275	353.752	305.248	353.752	3.39164	353.752	354.067	176.852	120.626	176.852	1.25699	353.752	82.509	353.752	2.06272	353.752	522.085
177.002	80.5227	177.002	1.17129	354.002	301.538	354.002	3.35042	354.002	355.432	177.002	80.4618	177.002	1.15726	354.002	81.99	354.002	2.04975	354.002	528.326
177.102	120.319	177.102	1.32441	354.252	302.785	354.252	3.36428	354.252	356.702	177.102	120.774	177.102	1.25634	354.252	82.462	354.252	2.06155	354.252	520.812
177.252	80.4236	177.252	1.17154	354.502	301.607	354.502	3.35119	354.502	356.793	177.252	80.4213	177.252	1.15742	354.502	82.721	354.502	2.06803	354.502	518.744
177.352	120.478	177.352	1.32301	354.752	303.335	354.752	3.37039	354.752	353.355	177.352	120.763	177.352	1.25688	354.752	82.336	354.752	2.0584	354.752	523.503
177.502	80.5473	177.502	1.17143	355.002	304.039	355.002	3.37821	355.002	355.471	177.502	80.4251	177.502	1.15767	355.002	82.981	355.002	2.07452	355.002	516.793
177.602	120.462	177.602	1.32237	355.252	303.687	355.252	3.3743	355.252	353.728	177.602	120.722	177.602	1.25629	355.252	83.17	355.252	2.07925	355.252	516.312
177.752	80.4685	177.752	1.17105	355.502	303.053	355.502	3.36726	355.502	355.091	177.752	80.4197	177.752	1.15719	355.502	82.532	355.502	2.0633	355.502	525.783
177.852	120.726	177.852	1.32007	355.752	303.413	355.752	3.37126	355.752	354.652	177.852	120.795	177.852	1.25571	355.752	82.588	355.752	2.0647	355.752	528.008
178.002	80.5714	178.002	1.1715	356.002	303.489	356.002	3.3721	356.002	353.613	178.002	80.5122	178.002	1.15701	356.002	83.005	356.002	2.07512	356.002	521.036
178.102	120.708	178.102	1.31989	356.252	304.101	356.252	3.3789	356.252	353.866	178.102	120.707	178.102	1.25608	356.252	82.493	356.252	2.06232	356.252	521.741
178.252	80.4834	178.252	1.17148	356.502	303.512	356.502	3.37236	356.502	354.113	178.252	80.5793	178.252	1.157	356.502	81.707	356.502	2.04268	356.502	525.422
178.352	120.54	178.352	1.32203	356.752	303.382	356.752	3.37091	356.752	354.709	178.352	120.643	178.352	1.25588	356.752	82.195	356.752	2.05488	356.752	520.553
178.502	80.4036	178.502	1.17152	357.002	303.076	357.002	3.36751	357.002	356.013	178.502	80.6803	178.502	1.15641	357.002	82.745	357.002	2.06862	357.002	514.76
178.602	120.546	178.602	1.32281	357.252	302.525	357.252	3.36139	357.252	355.721	178.602	120.615	178.602	1.25544	357.252	82.54	357.252	2.0635	357.252	518.784
178.752	80.552	178.752	1.1714	357.502	302.387	357.502	3.35986	357.502	354.968	178.752	80.7357	178.752	1.15643	357.502	82.604	357.502	2.0651	357.502	521.129
178.852	120.465	178.852	1.32238	357.752	305.86	357.752	3.39844	357.752	349.832	178.852	120.594	178.852	1.25565	357.752	83.17	357.752	2.07925	357.752	523.563
179.002	80.4852	179.002	1.17111	358.002	306.266	358.002	3.40296	358.002	351.084	179.002	80.6235	179.002	1.15632	358.002	82.485	358.002	2.06212	358.002	531.498
179.102	120.41	179.102	1.32421	358.252	303.106	358.252	3.36784	358.252	356.964	179.102	120.716	179.102	1.2558	358.252	82.194	358.252	2.05485	358.252	529.075
179.252	80.4921	179.252	1.17175	358.502	303.099	358.502	3.36777	358.502	354.555	179.252	80.4981	179.252	1.15623	358.502	82.769	358.502	2.06922	358.502	523.913
179.352	120.516	179.352	1.32186	358.752	302.555	358.752	3.36172	358.752	357.492	179.352	120.872	179.352	1.25508	358.752	82.053	358.752	2.05132	358.752	523.607
179.502	80.4989	179.502	1.17152	359.002	303.81	359.002	3.37567	359.002	351.167	179.502	80.4737	179.502	1.15625	359.002	81.447	359.002	2.03618	359.002	522.494
179.602	120.441	179.602	1.32306	359.252	304.33	359.252	3.38144	359.252	355.4	179.602	120.881	179.602	1.25533	359.252	82.225	359.252	2.05563	359.252	519.27
179.752	80.4877	179.752	1.17148	359.502	302.065	359.502	3.35628	359.502	356.405	179.752	80.4639	179.752	1.15649	359.502	82.934	359.502	2.07335	359.502	514.398
179.852	120.416	179.852	1.32339	359.752	302.341	359.752	3.35934	359.752	354.973	179.852	120.905	179.852	1.25544	359.752	82.383	359.752	2.05958	359.752	522.736
180.002	80.5971	180.002	1.17132	360.002	305.715	360.002	3.39683	360.002	354.413	180.002	80.4973	180.002	1.15653	360.002	82.532	360.002	2.0633	360.002	525.865
180.102	120.397	180.102	1.32253	360.252	304.927	360.252	3.38808	360.252	350.52	180.102	120.88	180.102	1.25445	360.252	82.698	360.252	2.06745	360.252	525.909
180.252	80.4565	180.252	1.17135	360.502	306.105	360.502	3.40117	360.502	352.075	180.252	80.5461	180.252	1.15629	360.502	82.155	360.502	2.05388	360.502	533.445
180.352	120.637	180.352	1.32093	360.752	302.953	360.752	3.36614	360.752	356.899	180.352	120.839	180.352	1.25455	360.752	81.99	360.752	2.04975	360.752	526.637
180.502	80.5746	180.502	1.17155	361.002	304.315	361.002	3.38128	361.002	351.804	180.502	80.6318	180.502	1.15609	361.002	82.132	361.002	2.0533	361.002	519.957
180.602	120.32	180.602	1.32382	361.252	305.753	361.252	3.39726	361.252	351.772	180.602	120.707	180.602	1.25528	361.252	82.053	361.252	2.05132	361.252	523.868
180.752	80.4625	180.752	1.17132	361.502	305.807	361.502	3.39786	361.502	349.36	180.752	80.7397	180.752	1.15596	361.502	81.542	361.502	2.03855	361.502	526.434
180.852	120.472	180.852	1.32244	361.752	306.839	361.752	3.40932	361.752	352.32	180.852	120.727	180.852	1.25461	361.752	82.399	361.752	2.05998	361.752	522.68
181.002	80.4305	181.002	1.17173	362.002	302.203	362.002	3.35781	362.002	354.882	181.002	80.8054	181.002	1.15576	362.002	83.076	362.002	2.0769	362.002	518.371
181.102	120.587	181.102	1.32196	362.252	302.816	362.252	3.36462	362.252	356.155	181.102	120.656	181.102	1.25483	362.252	82.289	362.252	2.05722	362.252	529.715
181.252	80.5942	181.252	1.17111	362.502	302.226	362.502	3.35807	362.502	354.803	181.252	80.6906	181.252	1.15579	362.502	81.801	362.502	2.04502	362.502	528.594
181.352	120.318	181.352	1.324	362.752	306.242	362.752	3.40269	362.752	348.947	181.352	120.734	181.352	1.25544	362.752	82.509	362.752	2.06272	362.752	527.6
181.502	80.3534	181.502	1.17235	363.002	305.324	363.002	3.39249	363.002	353.066	181.502	80.593	181.502	1.15566	363.002	82.249	363.002	2.05622	363.002	532.437
181.602	120.365	181.602	1.32437	363.252	303.611	363.252	3.37346	363.252	354.967	181.602	120.962	181.602	1.25469	363.252	81.597	363.252	2.03993	363.252	527.074
181.752	80.5159	181.752	1.17166	363.502	303.42	363.502	3.37133	363.502	354.544	181.752	80.5365	181.752	1.15563	363.502	81.801	363.502	2.04502	363.502	520.665
181.852	120.433	181.852	1.32285	363.752	304.269	363.752	3.38077	363.752	352.737	181.852	121.017	181.852	1.25436	363.752	82.021	363.752	2.05052	363.752	526.333
182.002	80.4606	182.002	1.17161	364.002	306.174	364.002	3.40193	364.002	351.101	182.002	80.5208	182.002	1.15613	364.002	82.085	364.002	2.05213	364.002	526.828
182.102	120.344	182.102	1.32428	364.252	305.493	364.252	3.39437	364.252	352.694	182.102	120.939	182.102	1.25483	364.252	82.257	364.252	2.05642	364.252	521.027
182.252	80.4452	182.252	1.17134	364.502	302.066	364.502	3.35629	364.502	352.729	182.252	80.537	182.252	1.15604	364.502	82.958	364.502	2.07395	364.502	523.721
182.352	120.306	182.352	1.32466	364.752	307.329	364.752	3.41477	364.752	348.503	182.352	121.008	182.352	1.25428	364.752	82.195	364.752	2.05488	364.752	531.297
182.502	80.5517	182.502	1.17141	365.002	305.669	365.002	3.39632	365.002	352.358	182.502	80.5967	182.502	1.1558	365.002	81.707	365.002	2.04268	365.002	532.477
182.602	120.655	182.602	1.31978	365.252	303.611	365.252	3.37346	365.252	354.546	182.602	120.95	182.602	1.25372	365.252	82.446	365.252	2.06115	365.252	527.141
182.752	80.453	182.752	1.17154	365.502	303.397	365.502	3.37108	365.502	355.395	182.752	80.673	182.752	1.15557	365.502	82.037	365.502	2.05092	365.502	534.331
182.852	120.484	182.852	1.3231	365.752	303.274	365.752	3.36971	365.752	354.239	182.852	120.903	182.852	1.25417	365.752	81.423	365.752	2.03558	365.752	527.15
183.002	80.5636	183.002	1.17152	366.002	302.64	366.002	3.36267	366.002	356.302	183.002	80.7074	183.002	1.15528	366.002	81.967	366.002	2.04917	366.002	522.54
183.102	120.684	183.102	1.31989	366.252	304.315	366.252	3.38128	366.252	352.435	183.102	120.92	183.102	1.25419	366.252	82.021	366.252	2.05052	366.252	528.326
183.252	80.4766	183.252	1.17132	366.502	305.646	366.502	3.39607	366.502	352.428	183.252	80.8298	183.252	1.15503	366.502	81.872	366.502	2.0468	366.502	524.576
183.352	120.49	183.352	1.32299	366.752	302.541	366.752	3.36157	366.752	357.471	183.352	120.801	183.352	1.25365	366.752	82.163	366.752	2.05408	366.752	521.363
183.502	80.4072	183.502	1.17189	367.002	302.181	367.002	3.35757	367.002	352.991	183.502	80.8257	183.502	1.15531	367.002	82.91	367.002	2.07275	367.002	530.987
183.602	120.582	183.602	1.32214	367.252	305.003	367.252	3.38892	367.252	353.515	183.602	120.785	183.602	1.25431	367.252	82.131	367.252	2.05328	367.252	536.495
183.752	80.5392	183.752	1.17155	367.502	305.853	367.502	3.39837	367.502	353.122	183.752	80.6676	183.752	1.1552	367.502	81.565	367.502	2.03912	367.502	532.916
183.852	120.409	183.852	1.32287	367.752	303.534	367.752	3.3726	367.752	353.286	183.852	120.991	183.852	1.25422	367.752	81.706	367.752	2.04265	367.752	528.736
184.002	80.4042	184.002	1.17161	368.002	302.226	368.002	3.35807	368.002	357.568	184.002	80.5484	184.002	1.15509	368.002	82.061	368.002	2.05152	368.002	531.43
184.102	120.462	184.102	1.32366	368.252	302.403	368.252	3.36003	368.252	354.395	184.102	121.092	184.102	1.25353	368.252	81.439	368.252	2.03598	368.252	527.565
184.252	80.5505	184.252	1.17161	368.502	303.603	368.502	3.37337	368.502	355.614	184.252	80.558	184.252	1.15542	368.502	81.753	368.502	2.04383	368.502	518.111
184.352	120.292	184.352	1.32483	368.752	303.687	368.752	3.3743	368.752	353.409	184.352	121.041	184.352	1.25397	368.752	82.241	368.752	2.05602	368.752	532.475
184.502	80.5015	184.502	1.17138	369.002	305.279	369.002	3.39199	369.002	349.932	184.502	80.554	184.502	1.15571	369.002	81.848	369.002	2.0462	369.002	525.858
184.602	120.485	184.602	1.32251	369.252	306.289	369.252	3.40321	369.252	351.943	184.602	121.108	184.602	1.25403	369.252	81.769	369.252	2.04422	369.252	527.522
184.752	80.4339	184.752	1.17197	369.502	302.066	369.502	3.35629	369.502	355.978	184.752	80.6093	184.752	1.15535	369.502	83.052	369.502	2.0763	369.502	532.915
184.852	120.443	184.852	1.3231	369.752	302.494	369.752	3.36104	369.752	357.192	184.852	121.086	184.852	1.25302	369.752	81.974	369.752	2.04935	369.752	535.23
185.002	80.5297	185.002	1.1715	370.002	301.217	370.002	3.34686	370.002	355.268	185.002	80.7008	185.002	1.15514	370.002	81.447	370.002	2.03618	370.002	527.216
185.102	120.519	185.102	1.32152	370.252	303.948	370.252	3.3772	370.252	353.626	185.102	121.014	185.102	1.25327	370.252	81.454	370.252	2.03635	370.252	527.984
185.252	80.4134	185.252	1.17187	370.502	305.6	370.502	3.39556	370.502	354.19	185.252	80.7565	185.252	1.155	370.502	81.565	370.502	2.03912	370.502	531.957
185.352	120.52	185.352	1.32261	370.752	302.755	370.752	3.36394	370.752	353.889	185.352	120.93	185.352	1.25392	370.752	81.313	370.752	2.03282	370.752	525.794
185.502	80.5521	185.502	1.17173	371.002	303.03	371.002	3.367	371.002	355.616	185.502	80.8182	185.502	1.15481	371.002	81.942	371.002	2.04855	371.002	522.435
185.602	120.386	185.602	1.32313	371.252	302.402	371.252	3.36002	371.252	355.481	185.602	120.897	185.602	1.25325	371.252	82.226	371.252	2.05565	371.252	527.788
185.752	80.4962	185.752	1.17131	371.502	304.43	371.502	3.38256	371.502	354.381	185.752	80.9009	185.752	1.1548	371.502	81.824	371.502	2.0456	371.502	529.22
185.852	120.325	185.852	1.32483	371.752	302.907	371.752	3.36563	371.752	356.088	185.852	120.879	185.852	1.25324	371.752	81.895	371.752	2.04738	371.752	531.56
186.002	80.5014	186.002	1.17166	372.002	302.594	372.002	3.36216	372.002	353.758	186.002	80.748	186.002	1.15481	372.002	82.226	372.002	2.05565	372.002	533.069
186.102	120.347	186.102	1.32487	372.252	304.131	372.252	3.37923	372.252	355.115	186.102	121.034	186.102	1.2537	372.252	81.99	372.252	2.04975	372.252	533.069
186.252	80.5251	186.252	1.17172	372.502	303.397	372.502	3.37108	372.502	352.809	186.252	80.6375	186.252	1.15454	372.502	81.022	372.502	2.02555	372.502	527.711
186.352	120.596	186.352	1.32057	372.752	305.937	372.752	3.3993	372.752	351.29	186.352	121.197	186.352	1.2531	372.752	81.864	372.752	2.0466	372.752	528.681
186.502	80.4095	186.502	1.17166	373.002	305.715	373.002	3.39683	373.002	353.584	186.502	80.6128	186.502	1.15462	373.002	82.084	373.002	2.0521	373.002	528.004
186.602	120.544	186.602	1.3221	373.252	303.58	373.252	3.37311	373.252	351.417	186.602	121.181	186.602	1.2528	373.252	81.691	373.252	2.04228	373.252	524.654
186.752	80.5045	186.752	1.172	373.502	306.266	373.502	3.40296	373.502	351.991	186.752	80.609	186.752	1.15487	373.502	82.037	373.502	2.05092	373.502	520.365
186.852	120.502	186.852	1.32224	373.752	304.988	373.752	3.38876	373.752	351.12	186.852	121.189	186.852	1.25323	373.752	82.241	373.752	2.05602	373.752	531.056
187.002	80.4584	187.002	1.17168	374.002	304.889	374.002	3.38766	374.002	354.624	187.002	80.6748	187.002	1.15491	374.002	81.801	374.002	2.04502	374.002	531.546
187.102	120.343	187.102	1.32476	374.252	304.239	374.252	3.38043	374.252	352.573	187.102	121.204	187.102	1.25257	374.252	81.455	374.252	2.03638	374.252	530.506
187.252	80.4521	187.252	1.17198	374.502	303.328	374.502	3.37031	374.502	352.922	187.252	80.7042	187.252	1.15451	374.502	82.155	374.502	2.05388	374.502	532.88
187.352	120.558	187.352	1.32198	374.752	303.336	374.752	3.3704	374.752	357.171	187.352	121.105	187.352	1.25216	374.752	81.328	374.752	2.0332	374.752	536.162
187.502	80.4673	187.502	1.17173	375.002	304.452	375.002	3.3828	375.002	349.646	187.502	80.8181	187.502	1.15436	375.002	80.857	375.002	2.02142	375.002	529.116
187.602	120.498	187.602	1.32361	375.252	306.946	375.252	3.41051	375.252	349.753	187.602	121.041	187.602	1.25285	375.252	81.093	375.252	2.02732	375.252	526.682
187.752	80.4076	187.752	1.17207	375.502	306.059	375.502	3.40066	375.502	352.427	187.752	80.8976	187.752	1.15402	375.502	81.66	375.502	2.0415	375.502	528.261
187.852	120.569	187.852	1.32276	375.752	303.902	375.752	3.37669	375.752	353.518	187.852	121.028	187.852	1.2526	375.752	81.518	375.752	2.03795	375.752	526.355
188.002	80.5389	188.002	1.17187	376.002	303.259	376.002	3.36954	376.002	354.22	188.002	80.9817	188.002	1.15398	376.002	82.391	376.002	2.05978	376.002	525.52
188.102	120.634	188.102	1.3201	376.252	305.463	376.252	3.39403	376.252	350.534	188.102	120.951	188.102	1.25214	376.252	82.446	376.252	2.06115	376.252	533.75
188.252	80.4255	188.252	1.17165	376.502	305.876	376.502	3.39862	376.502	352.099	188.252	80.8107	188.252	1.15415	376.502	81.683	376.502	2.04208	376.502	537.115
188.352	120.735	188.352	1.32036	376.752	304.667	376.752	3.38519	376.752	352.287	188.352	121.058	188.352	1.25261	376.752	81.612	376.752	2.0403	376.752	531.974
188.502	80.5461	188.502	1.17205	377.002	306.059	377.002	3.40066	377.002	352.275	188.502	80.7247	188.502	1.15384	377.002	81.565	377.002	2.03912	377.002	533.048
188.602	120.508	188.602	1.32187	377.252	304.574	377.252	3.38416	377.252	353.912	188.602	121.261	188.602	1.2529	377.252	81.801	377.252	2.04502	377.252	534.653
188.752	80.449	188.752	1.17235	377.502	303.489	377.502	3.3721	377.502	352.562	188.752	80.697	188.752	1.15385	377.502	80.762	377.502	2.01905	377.502	526.938
188.852	120.517	188.852	1.32252	377.752	304.667	377.752	3.38519	377.752	352.051	188.852	121.301	188.852	1.25189	377.752	81.408	377.752	2.0352	377.752	529.403
189.002	80.4223	189.002	1.17212	378.002	306.197	378.002	3.40219	378.002	350.549	189.002	80.6701	189.002	1.15394	378.002	82.061	378.002	2.05152	378.002	529.618
189.102	120.667	189.102	1.32031	378.252	305.294	378.252	3.39216	378.252	352.351	189.102	121.212	189.102	1.25219	378.252	81.801	378.252	2.04502	378.252	526.885
189.252	80.5066	189.252	1.17201	378.502	303.512	378.502	3.37236	378.502	353.154	189.252	80.673	189.252	1.15435	378.502	81.753	378.502	2.04383	378.502	533.205
189.352	120.328	189.352	1.32371	378.752	305.095	378.752	3.38994	378.752	352.101	189.352	121.269	189.352	1.25197	378.752	81.88	378.752	2.047	378.752	540.647
189.502	80.3842	189.502	1.17239	379.002	305.852	379.002	3.39836	379.002	351.075	189.502	80.7578	189.502	1.15396	379.002	82.108	379.002	2.0527	379.002	536.824
189.602	120.36	189.602	1.32455	379.252	304.82	379.252	3.38689	379.252	353.086	189.602	121.258	189.602	1.25108	379.252	81.486	379.252	2.03715	379.252	532.158
189.752	80.4719	189.752	1.17216	379.502	305.095	379.502	3.38994	379.502	350.722	189.752	80.8243	189.752	1.15365	379.502	81.305	379.502	2.03262	379.502	534.121
189.852	120.408	189.852	1.32292	379.752	305.707	379.752	3.39674	379.752	352.985	189.852	121.162	189.852	1.2515	379.752	81.282	379.752	2.03205	379.752	534.364
190.002	80.5074	190.002	1.17187	380.002	302.593	380.002	3.36214	380.002	353.752	190.002	80.9233	190.002	1.15335	380.002	80.904	380.002	2.0226	380.002	529.815
190.102	120.405	190.102	1.32343	380.252	303.213	380.252	3.36903	380.252	357.109	190.102	121.096	190.102	1.25202	380.252	81.345	380.252	2.03362	380.252	530.287
190.252	80.3944	190.252	1.17207	380.502	302.089	380.502	3.35654	380.502	356.363	190.252	80.9929	190.252	1.15333	380.502	82.178	380.502	2.05445	380.502	532.396
190.352	120.609	190.352	1.32113	380.752	302.8	380.752	3.36444	380.752	354.877	190.352	121.021	190.352	1.25137	380.752	82.021	380.752	2.05052	380.752	532.392
190.502	80.5659	190.502	1.17214	381.002	302.846	381.002	3.36496	381.002	355.063	190.502	80.9097	190.502	1.15325	381.002	81.305	381.002	2.03262	381.002	535.545
190.602	120.436	190.602	1.32272	381.252	306.258	381.252	3.40287	381.252	348.841	190.602	121.1	190.602	1.2515	381.252	81.533	381.252	2.03832	381.252	541.097
190.752	80.4293	190.752	1.17174	381.502	306.886	381.502	3.40984	381.502	353.077	190.752	80.8188	190.752	1.15357	381.502	81.636	381.502	2.0409	381.502	538.045
190.852	120.439	190.852	1.32385	381.752	302.525	381.752	3.36139	381.752	354.052	190.852	121.272	190.852	1.25191	381.752	80.117	381.752	2.00292	381.752	531.126
191.002	80.5507	191.002	1.17159	382.002	307.16	382.002	3.41289	382.002	351.692	191.002	80.6939	191.002	1.15342	382.002	81.14	382.002	2.0285	382.002	534.835
191.102	120.456	191.102	1.32205	382.252	303.075	382.252	3.3675	382.252	354.952	191.102	121.369	191.102	1.25115	382.252	81.722	382.252	2.04305	382.252	535.223
191.252	80.5017	191.252	1.17171	382.502	304.521	382.502	3.38357	382.502	354.249	191.252	80.6963	191.252	1.1536	382.502	81.164	382.502	2.0291	382.502	527.99
191.352	120.427	191.352	1.32373	382.752	302.938	382.752	3.36598	382.752	356.09	191.352	121.33	191.352	1.25112	382.752	81.234	382.752	2.03085	382.752	527.996
191.502	80.4373	191.502	1.17189	383.002	303.374	383.002	3.37082	383.002	351.181	191.502	80.7446	191.502	1.15382	383.002	82.179	383.002	2.05448	383.002	533.554
191.602	120.332	191.602	1.32471	383.252	306.58	383.252	3.40644	383.252	351.455	191.602	121.353	191.602	1.25155	383.252	81.769	383.252	2.04422	383.252	536.739
191.752	80.5142	191.752	1.17195	383.502	302.961	383.502	3.36623	383.502	353.834	191.752	80.8049	191.752	1.15352	383.502	81.376	383.502	2.0344	383.502	537.223
191.852	120.404	191.852	1.3236	383.752	305.508	383.752	3.39453	383.752	351.844	191.852	121.357	191.852	1.25094	383.752	81.549	383.752	2.03872	383.752	538.624
192.002	80.3982	192.002	1.172	384.002	305.623	384.002	3.39581	384.002	351.585	192.002	80.8247	192.002	1.15314	384.002	81.872	384.002	2.0468	384.002	537.323
192.102	120.395	192.102	1.32446	384.252	305.141	384.252	3.39046	384.252	351.548	192.102	121.244	192.102	1.25021	384.252	80.951	384.252	2.02378	384.252	531.694
192.252	80.4616	192.252	1.17212	384.502	305.233	384.502	3.39148	384.502	351.386	192.252	80.9135	192.252	1.153	384.502	80.786	384.502	2.01965	384.502	531.819
192.352	120.407	192.352	1.32304	384.752	306.549	384.752	3.4061	384.752	350.786	192.352	121.187	192.352	1.25109	384.752	81.36	384.752	2.034	384.752	534.857
192.502	80.4778	192.502	1.17175	385.002	304.568	385.002	3.38409	385.002	351.948	192.502	81.0038	192.502	1.1528	385.002	81.376	385.002	2.0344	385.002	530.537
192.602	120.662	192.602	1.32072	385.252	305.677	385.252	3.39641	385.252	352.772	192.602	121.148	192.602	1.25096	385.252	81.392	385.252	2.0348	385.252	527.496
192.752	80.4386	192.752	1.17184	385.502	305.416	385.502	3.39351	385.502	351.079	192.752	81.0062	192.752	1.15273	385.502	81.046	385.502	2.02615	385.502	537.215
192.852	120.451	192.852	1.32321	385.752	304.636	385.752	3.38484	385.752	353.229	192.852	121.133	192.852	1.25038	385.752	81.502	385.752	2.03755	385.752	538.813
193.002	80.5901	193.002	1.17166	386.002	302.662	386.002	3.36291	386.002	355.421	193.002	80.8749	193.002	1.1528	386.002	80.763	386.002	2.01907	386.002	535.439
193.102	120.476	193.102	1.32331	386.252	303.626	386.252	3.37362	386.252	353.394	193.102	121.308	193.102	1.25094	386.252	80.652	386.252	2.0163	386.252	537.293
193.252	80.4326	193.252	1.17186	386.502	305.164	386.502	3.39071	386.502	353.932	193.252	80.7581	193.252	1.15283	386.502	80.928	386.502	2.0232	386.502	536.317
193.352	120.423	193.352	1.32452	386.752	302.632	386.752	3.36258	386.752	354.293	193.352	121.459	193.352	1.25077	386.752	80.621	386.752	2.01552	386.752	530.583
193.502	80.5434	193.502	1.17178	387.002	304.82	387.002	3.38689	387.002	352.406	193.502	80.7273	193.502	1.15259	387.002	79.748	387.002	1.9937	387.002	533.017
193.602	120.596	193.602	1.32095	387.252	303.687	387.252	3.3743	387.252	355.154	193.602	121.46	193.602	1.24997	387.252	80.652	387.252	2.0163	387.252	534.866
193.752	80.5125	193.752	1.17158	387.502	303.305	387.502	3.37006	387.502	354.416	193.752	80.7635	193.752	1.15272	387.502	81.918	387.502	2.04795	387.502	530.34
193.852	120.51	193.852	1.32299	387.752	303.825	387.752	3.37583	387.752	354.936	193.852	121.456	193.852	1.25035	387.752	79.865	387.752	1.99663	387.752	531.939
194.002	80.4008	194.002	1.17233	388.002	304.246	388.002	3.38051	388.002	350.521	194.002	80.8228	194.002	1.1529	388.002	78.591	388.002	1.96477	388.002	539.608
194.102	120.439	194.102	1.32405	388.252	305.019	388.252	3.3891	388.252	354.164	194.102	121.462	194.102	1.25032	388.252	79.566	388.252	1.98915	388.252	540.59
194.252	80.5294	194.252	1.17192	388.502	302.938	388.502	3.36598	388.502	354.533	194.252	80.8978	194.252	1.15265	388.502	78.402	388.502	1.96005	388.502	536.334
194.352	120.588	194.352	1.32062	388.752	304.101	388.752	3.3789	388.752	352.392	194.352	121.368	194.352	1.24932	388.752	78.041	388.752	1.95103	388.752	537.697
194.502	80.4074	194.502	1.17193	389.002	306.472	389.002	3.40524	389.002	351.535	194.502	80.9532	194.502	1.15217	389.002	79.299	389.002	1.98247	389.002	536.699
194.602	120.482	194.602	1.32269	389.252	305.126	389.252	3.39029	389.252	351.682	194.602	121.282	194.602	1.24971	389.252	78.812	389.252	1.9703	389.252	531.23
194.752	80.4954	194.752	1.17218	389.502	304.682	389.502	3.38536	389.502	354.336	194.752	81.0607	194.752	1.15218	389.502	78.238	389.502	1.95595	389.502	531.784
194.852	120.517	194.852	1.32131	389.752	301.821	389.752	3.35357	389.752	355.226	194.852	121.368	194.852	1.25011	389.752	78.607	389.752	1.96517	389.752	532.707
195.002	80.4453	195.002	1.17216	390.002	305.945	390.002	3.39939	390.002	350.159	195.002	81.1155	195.002	1.15214	390.002	78.803	390.002	1.97008	390.002	531.744
195.102	120.665	195.102	1.32033	390.252	304.422	390.252	3.38247	390.252	355.801	195.102	121.236	195.102	1.2495	390.252	78.293	390.252	1.95732	390.252	537.082
195.252	80.4047	195.252	1.17232	390.502	302.754	390.502	3.36393	390.502	352.927	195.252	80.9694	195.252	1.15195	390.502	78.851	390.502	1.97128	390.502	541.795
195.352	120.539	195.352	1.32186	390.752	305.34	390.752	3.39267	390.752	353.42	195.352	121.322	195.352	1.24965	390.752	77.915	390.752	1.94788	390.752	539.27
195.502	80.5075	195.502	1.17228	391.002	305.003	391.002	3.38892	391.002	352.937	195.502	80.859	195.502	1.15226	391.002	77.506	391.002	1.93765	391.002	537.301
195.602	120.527	195.602	1.3215	391.252	303.014	391.252	3.36682	391.252	354.904	195.602	121.522	195.602	1.25035	391.252	77.332	391.252	1.9333	391.252	538.837
195.752	80.3901	195.752	1.17201	391.502	302.777	391.502	3.36419	391.502	356.384	195.752	80.8069	195.752	1.15193	391.502	77.907	391.502	1.94768	391.502	535.848
195.852	120.481	195.852	1.32292	391.752	305.584	391.752	3.39538	391.752	348.548	195.852	121.507	195.852	1.24936	391.752	77.568	391.752	1.9392	391.752	531.559
196.002	80.4972	196.002	1.17237	392.002	305.302	392.002	3.39224	392.002	354.627	196.002	80.8377	196.002	1.15184	392.002	76.561	392.002	1.91403	392.002	530.35
196.102	120.189	196.102	1.3254	392.252	305.05	392.252	3.38944	392.252	349.559	196.102	121.514	196.102	1.249	392.252	77.695	392.252	1.94237	392.252	534.789
196.252	80.4785	196.252	1.17178	392.502	308.423	392.502	3.42692	392.502	348.649	196.252	80.8824	196.252	1.15226	392.502	77.836	392.502	1.9459	392.502	536.631
196.352	120.349	196.352	1.32475	392.752	305.263	392.752	3.39181	392.752	352.79	196.352	121.525	196.352	1.2495	392.752	77.569	392.752	1.93922	392.752	539.051
196.502	80.4716	196.502	1.17207	393.002	304.292	393.002	3.38102	393.002	352.032	196.502	80.9283	196.502	1.15221	393.002	77.317	393.002	1.93293	393.002	544.291
196.602	120.594	196.602	1.32143	393.252	305.309	393.252	3.39232	393.252	352.812	196.602	121.484	196.602	1.24877	393.252	77.505	393.252	1.93762	393.252	540.643
196.752	80.4906	196.752	1.17221	393.502	304.429	393.502	3.38254	393.502	351.795	196.752	80.9935	196.752	1.15179	393.502	76.75	393.502	1.91875	393.502	533.469
196.852	120.266	196.852	1.32513	393.752	304.743	393.752	3.38603	393.752	352.717	196.852	121.354	196.852	1.2488	393.752	76.42	393.752	1.9105	393.752	535.703
197.002	80.3497	197.002	1.17193	394.002	304.59	394.002	3.38433	394.002	353.663	197.002	81.0791	197.002	1.15174	394.002	76.798	394.002	1.91995	394.002	535.887
197.102	120.388	197.102	1.32467	394.252	305.294	394.252	3.39216	394.252	350.827	197.102	121.368	197.102	1.24933	394.252	77.191	394.252	1.92978	394.252	534.034
197.252	80.5052	197.252	1.1721	394.502	306.105	394.502	3.40117	394.502	350.964	197.252	81.111	197.252	1.15113	394.502	78.379	394.502	1.95948	394.502	534.747
197.352	120.233	197.352	1.32559	394.752	303.993	394.752	3.3777	394.752	353.569	197.352	121.33	197.352	1.24928	394.752	78.78	394.752	1.9695	394.752	540.608
197.502	80.4264	197.502	1.172	395.002	305.944	395.002	3.39938	395.002	351.859	197.502	81.0372	197.502	1.15134	395.002	78.638	395.002	1.96595	395.002	540.712
197.602	120.382	197.602	1.32471	395.252	303.902	395.252	3.37669	395.252	354.755	197.602	121.383	197.602	1.24836	395.252	78.056	395.252	1.9514	395.252	539.387
197.752	80.4393	197.752	1.17223	395.502	305.348	395.502	3.39276	395.502	351.465	197.752	80.9148	197.752	1.15119	395.502	77.789	395.502	1.94473	395.502	542.64
197.852	120.302	197.852	1.325	395.752	305.065	395.752	3.38961	395.752	352.371	197.852	121.524	197.852	1.2489	395.752	78.087	395.752	1.95217	395.752	541.258
198.002	80.5087	198.002	1.17187	396.002	305.669	396.002	3.39632	396.002	351.762	198.002	80.85	198.002	1.15162	396.002	77.954	396.002	1.94885	396.002	534.402
198.102	120.397	198.102	1.32373	396.252	305.294	396.252	3.39216	396.252	351.557	198.102	121.593	198.102	1.24877	396.252	78.843	396.252	1.97107	396.252	536.907
198.252	80.437	198.252	1.17161	396.502	304.912	396.502	3.38791	396.502	353.568	198.252	80.8105	198.252	1.15151	396.502	79.016	396.502	1.9754	396.502	540.298
198.352	120.531	198.352	1.32253	396.752	303.076	396.752	3.36751	396.752	353.884	198.352	121.577	198.352	1.24796	396.752	79.267	396.752	1.98168	396.752	532.757
198.502	80.5074	198.502	1.17235	397.002	304.338	397.002	3.38153	397.002	354.909	198.502	80.8713	198.502	1.15118	397.002	78.52	397.002	1.963	397.002	536.068
198.602	120.419	198.602	1.32301	397.252	302.876	397.252	3.36529	397.252	353.629	198.602	121.58	198.602	1.24836	397.252	79.142	397.252	1.97855	397.252	543.932
198.752	80.452	198.752	1.17186	397.502	304.958	397.502	3.38842	397.502	351.839	198.752	80.9051	198.752	1.15148	397.502	79.488	397.502	1.9872	397.502	540
198.852	120.608	198.852	1.32195	397.752	306.197	397.752	3.40219	397.752	351.022	198.852	121.558	198.852	1.24836	397.752	79.504	397.752	1.9876	397.752	538.281
199.002	80.4588	199.002	1.17207	398.002	305.233	398.002	3.39148	398.002	353.18	199.002	80.9677	199.002	1.15127	398.002	78.52	398.002	1.963	398.002	543.822
199.102	120.239	199.102	1.32519	398.252	303.994	398.252	3.37771	398.252	353.762	199.102	121.465	199.102	1.24754	398.252	79.173	398.252	1.97933	398.252	542.45
199.252	80.5117	199.252	1.17193	398.502	305.761	398.502	3.39734	398.502	349.402	199.252	81.0461	199.252	1.15061	398.502	79.299	398.502	1.98247	398.502	535.32
199.352	120.468	199.352	1.32281	398.752	305.982	398.752	3.3998	398.752	352.57	199.352	121.451	199.352	1.24766	398.752	78.733	398.752	1.96833	398.752	536.159
199.502	80.41	199.502	1.17189	399.002	303.42	399.002	3.37133	399.002	354.958	199.502	81.1489	199.502	1.15056	399.002	79.346	399.002	1.98365	399.002	536.471
199.602	120.434	199.602	1.32409	399.252	303.657	399.252	3.37397	399.252	352.684	199.602	121.33	199.602	1.24874	399.252	79.646	399.252	1.99115	399.252	535.015
199.752	80.4867	199.752	1.172	399.502	305.509	399.502	3.39454	399.502	352.125	199.752	81.1035	199.752	1.15088	399.502	79.465	399.502	1.98663	399.502	540.76
199.852	120.26	199.852	1.32518	399.752	305.386	399.752	3.39318	399.752	351.379	199.852	121.347	199.852	1.24767	399.752	79.189	399.752	1.97972	399.752	545.442
200.002	80.4	200.002	1.1718	400.002	303.581	400.002	3.37312	400.002	354	200.002	80.9457	200.002	1.15044	400.002	79.771	400.002	1.99428	400.002	544.054
200.102	120.547	200.102	1.3226	400.252	304.881	400.252	3.38757	400.252	351.688	200.102	121.428	200.102	1.2478	400.252	78.859	400.252	1.97148	400.252	539.375
200.252	80.4758	200.252	1.1725	400.502	307.436	400.502	3.41596	400.502	351.567	200.252	80.8816	200.252	1.1507	400.502	78.497	400.502	1.96243	400.502	543.641
200.352	120.447	200.352	1.32249	400.752	303.626	400.752	3.37362	400.752	353.78	200.352	121.597	200.352	1.2481	400.752	78.591	400.752	1.96477	400.752	538.909
200.502	80.4383	200.502	1.1718	401.002	305.921	401.002	3.39912	401.002	351.511	200.502	80.8323	200.502	1.15073	401.002	79.205	401.002	1.98012	401.002	531.315
200.602	120.523	200.602	1.32198	401.252	306.074	401.252	3.40082	401.252	350.524	200.602	121.66	200.602	1.24704	401.252	78.859	401.252	1.97148	401.252	535.334
200.752	80.4244	200.752	1.1723	401.502	304.705	401.502	3.38561	401.502	351.233	200.752	80.8631	200.752	1.15099	401.502	79.464	401.502	1.9866	401.502	538.092
200.852	120.341	200.852	1.32466	401.752	307.452	401.752	3.41613	401.752	348.629	200.852	121.636	200.852	1.24701	401.752	79.849	401.752	1.99622	401.752	541.067
201.002	80.4793	201.002	1.17235	402.002	305.922	402.002	3.39913	402.002	351.047	201.002	80.8953	201.002	1.15113	402.002	78.521	402.002	1.96303	402.002	544.609
201.102	120.457	201.102	1.32207	402.252	305.983	402.252	3.39981	402.252	349.443	201.102	121.613	201.102	1.24792	402.252	79.047	402.252	1.97618	402.252	546.169
201.252	80.3954	201.252	1.17207	402.502	306.656	402.502	3.40729	402.502	351.852	201.252	80.9885	201.252	1.15077	402.502	79.229	402.502	1.98073	402.502	543.119
201.352	120.538	201.352	1.32229	402.752	305.631	402.752	3.3959	402.752	351.027	201.352	121.61	201.352	1.2472	402.752	78.528	402.752	1.9632	402.752	537.443
201.502	80.5131	201.502	1.17244	403.002	304.062	403.002	3.37847	403.002	351.32	201.502	81.0702	201.502	1.15049	403.002	78.072	403.002	1.9518	403.002	541.832
201.602	120.433	201.602	1.3223	403.252	307.466	403.252	3.41629	403.252	349.493	201.602	121.51	201.602	1.24685	403.252	78.859	403.252	1.97148	403.252	540.516
201.752	80.4853	201.752	1.172	403.502	306.794	403.502	3.40882	403.502	349.564	201.752	81.1873	201.752	1.15036	403.502	79.653	403.502	1.99133	403.502	531.617
201.852	120.553	201.852	1.32131	403.752	304.835	403.752	3.38706	403.752	353.112	201.852	121.473	201.852	1.24764	403.752	79.031	403.752	1.97578	403.752	536.663
202.002	80.4826	202.002	1.17216	404.002	305.531	404.002	3.39479	404.002	352.34	202.002	81.1692	202.002	1.15026	404.002	78.945	404.002	1.97362	404.002	543.602
202.102	120.457	202.102	1.32363	404.252	303.275	404.252	3.36972	404.252	355.535	202.102	121.438	202.102	1.24763	404.252	79.362	404.252	1.98405	404.252	542.588
202.252	80.4627	202.252	1.17216	404.502	302.548	404.502	3.36164	404.502	353.889	202.252	81.0307	202.252	1.1503	404.502	79.063	404.502	1.97657	404.502	542.426
202.352	120.274	202.352	1.32446	404.752	306.273	404.752	3.40303	404.752	350.992	202.352	121.569	202.352	1.24698	404.752	78.638	404.752	1.96595	404.752	545.382
202.502	80.3641	202.502	1.17182	405.002	303.488	405.002	3.37209	405.002	354.872	202.502	81.0297	202.502	1.15026	405.002	78.779	405.002	1.96948	405.002	540.38
202.602	120.389	202.602	1.32425	405.252	304.268	405.252	3.38076	405.252	353.239	202.602	121.749	202.602	1.24726	405.252	78.67	405.252	1.96675	405.252	537.567
202.752	80.5005	202.752	1.17223	405.502	303.581	405.502	3.37312	405.502	354.699	202.752	80.9019	202.752	1.15037	405.502	78.143	405.502	1.95358	405.502	541.372
202.852	120.463	202.852	1.32241	405.752	303.58	405.752	3.37311	405.752	354.655	202.852	121.776	202.852	1.24756	405.752	78.764	405.752	1.9691	405.752	538.316
203.002	80.4272	203.002	1.17203	406.002	305.623	406.002	3.39581	406.002	348.619	203.002	80.9094	203.002	1.14981	406.002	79.394	406.002	1.98485	406.002	532.26
203.102	120.258	203.102	1.32561	406.252	307.634	406.252	3.41816	406.252	350.111	203.102	121.741	203.102	1.24645	406.252	78.78	406.252	1.9695	406.252	538.213
203.252	80.4825	203.252	1.17201	406.502	306.036	406.502	3.4004	406.502	349.276	203.252	80.953	203.252	1.15061	406.502	78.756	406.502	1.9689	406.502	547.697
203.352	120.459	203.352	1.32347	406.752	306.044	406.752	3.40049	406.752	353.516	203.352	121.786	203.352	1.24594	406.752	79.204	406.752	1.9801	406.752	546.367
203.502	80.5593	203.502	1.17138	407.002	302.502	407.002	3.36113	407.002	353.438	203.502	81.0351	203.502	1.15014	407.002	78.78	407.002	1.9695	407.002	543.011
203.602	120.232	203.602	1.32563	407.252	306.824	407.252	3.40916	407.252	349.336	203.602	121.751	203.602	1.24659	407.252	78.229	407.252	1.95572	407.252	543.824
203.752	80.415	203.752	1.1719	407.502	305.852	407.502	3.39836	407.502	351.978	203.752	81.0902	203.752	1.15003	407.502	78.544	407.502	1.9636	407.502	542.474
203.852	120.326	203.852	1.32529	407.752	304.942	407.752	3.38824	407.752	351.436	203.852	121.624	203.852	1.24608	407.752	78.764	407.752	1.9691	407.752	536.128
204.002	80.5328	204.002	1.17223	408.002	306.587	408.002	3.40652	408.002	351.627	204.002	81.1387	204.002	1.1495	408.002	78.072	408.002	1.9518	408.002	540.132
204.102	120.326	204.102	1.32462	408.252	305.034	408.252	3.38927	408.252	352.885	204.102	121.574	204.102	1.24617	408.252	78.67	408.252	1.96675	408.252	541.201
204.252	80.5061	204.252	1.17148	408.502	303.03	408.502	3.367	408.502	354.422	204.252	81.2384	204.252	1.14941	408.502	79.181	408.502	1.97952	408.502	535.545
204.352	120.317	204.352	1.3253	408.752	305.83	408.752	3.39811	408.752	350.815	204.352	121.566	204.352	1.24696	408.752	78.765	408.752	1.96913	408.752	544.655
204.502	80.4496	204.502	1.17226	409.002	305.21	409.002	3.39122	409.002	351.388	204.502	81.112	204.502	1.14957	409.002	78.237	409.002	1.95592	409.002	551.293
204.602	120.37	204.602	1.32492	409.252	304.728	409.252	3.38587	409.252	352.61	204.602	121.62	204.602	1.24629	409.252	78.765	409.252	1.96913	409.252	546.445
204.752	80.4747	204.752	1.1721	409.502	304.568	409.502	3.38409	409.502	353.408	204.752	81.0072	204.752	1.14946	409.502	78.568	409.502	1.9642	409.502	541.164
204.852	120.295	204.852	1.32434	409.752	306.319	409.752	3.40354	409.752	350.376	204.852	121.702	204.852	1.24596	409.752	77.852	409.752	1.9463	409.752	544.443
205.002	80.3463	205.002	1.17235	410.002	306.311	410.002	3.40346	410.002	350.305	205.002	80.9699	205.002	1.14952	410.002	78.072	410.002	1.9518	410.002	541.318
205.102	120.559	205.102	1.32251	410.252	306.044	410.252	3.40049	410.252	351.745	205.102	121.819	205.102	1.24662	410.252	78.576	410.252	1.9644	410.252	538.829
205.252	80.5175	205.252	1.17221	410.502	303.121	410.502	3.36801	410.502	356.102	205.252	80.963	205.252	1.14971	410.502	78.402	410.502	1.96005	410.502	541.824
205.352	120.427	205.352	1.32235	410.752	303.504	410.752	3.37227	410.752	352.887	205.352	121.834	205.352	1.24613	410.752	78.638	410.752	1.96595	410.752	540.903
205.502	80.3992	205.502	1.17226	411.002	305.783	411.002	3.39759	411.002	352.788	205.502	80.9671	205.502	1.14978	411.002	79.11	411.002	1.97775	411.002	543.094
205.602	120.293	205.602	1.32559	411.252	304.238	411.252	3.38042	411.252	353.558	205.602	121.802	205.602	1.24548	411.252	78.559	411.252	1.96398	411.252	545.917
205.752	80.4154	205.752	1.17252	411.502	304.338	411.502	3.38153	411.502	351.331	205.752	81.0538	205.752	1.14968	411.502	78.19	411.502	1.95475	411.502	551.507
205.852	120.481	205.852	1.32262	411.752	305.217	411.752	3.3913	411.752	353.261	205.852	121.908	205.852	1.246	411.752	78.434	411.752	1.96085	411.752	545.216
206.002	80.4724	206.002	1.17237	412.002	306.541	412.002	3.40601	412.002	349.066	206.002	81.0724	206.002	1.14957	412.002	78.213	412.002	1.95532	412.002	539.417
206.102	120.409	206.102	1.32283	412.252	306.915	412.252	3.41017	412.252	349.719	206.102	121.758	206.102	1.24605	412.252	77.835	412.252	1.94588	412.252	543.655
206.252	80.4013	206.252	1.17247	412.502	305.003	412.502	3.38892	412.502	353.763	206.252	81.214	206.252	1.14811	412.502	78.049	412.502	1.95122	412.502	546.003
206.352	120.627	206.352	1.3212	412.752	305.845	412.752	3.39828	412.752	348.97	206.352	121.689	206.352	1.2421	412.752	78.685	412.752	1.96713	412.752	538.487
206.502	80.554	206.502	1.17233	413.002	304.889	413.002	3.38766	413.002	353.588	206.502	81.255	206.502	1.14882	413.002	78.686	413.002	1.96715	413.002	538.406
206.602	120.56	206.602	1.32061	413.252	306.778	413.252	3.40864	413.252	349.015	206.602	121.761	206.602	1.24497	413.252	78.355	413.252	1.95887	413.252	546.114
206.752	80.4236	206.752	1.17216	413.502	304.315	413.502	3.38128	413.502	352.452	206.752	81.2029	206.752	1.14858	413.502	78.969	413.502	1.97422	413.502	546.947
206.852	120.489	206.852	1.32244	413.752	304.697	413.752	3.38552	413.752	354.381	206.852	121.717	206.852	1.24442	413.752	78.67	413.752	1.96675	413.752	547.739
207.002	80.4435	207.002	1.1726	414.002	303.305	414.002	3.37006	414.002	353.672	207.002	81.1354	207.002	1.14851	414.002	77.954	414.002	1.94885	414.002	547.365
207.102	120.509	207.102	1.32198	414.252	305.6	414.252	3.39556	414.252	351.214	207.102	121.839	207.102	1.2428	414.252	78.324	414.252	1.9581	414.252	545.951
207.252	80.4511	207.252	1.17236	414.502	305.256	414.502	3.39173	414.502	352.632	207.252	81.0074	207.252	1.14847	414.502	78.686	414.502	1.96715	414.502	539.627
207.352	120.365	207.352	1.3238	414.752	304.192	414.752	3.37991	414.752	353.671	207.352	121.887	207.352	1.24322	414.752	77.789	414.752	1.94473	414.752	543.232
207.502	80.3586	207.502	1.17246	415.002	303.099	415.002	3.36777	415.002	354.919	207.502	81.0136	207.502	1.1482	415.002	78.473	415.002	1.96182	415.002	545.124
207.602	120.411	207.602	1.32441	415.252	305.661	415.252	3.39623	415.252	349.197	207.602	121.952	207.602	1.244	415.252	78.623	415.252	1.96558	415.252	537.343
207.752	80.5201	207.752	1.17192	415.502	305.463	415.502	3.39403	415.502	353.438	207.752	80.9928	207.752	1.14845	415.502	78.898	415.502	1.97245	415.502	541.238
207.852	120.165	207.852	1.32605	415.752	304.637	415.752	3.38486	415.752	351.9	207.852	121.902	207.852	1.24224	415.752	78.26	415.752	1.9565	415.752	549.541
208.002	80.4075	208.002	1.1723	416.002	305.876	416.002	3.39862	416.002	353.241	208.002	81.0585	208.002	1.14823	416.002	78.898	416.002	1.97245	416.002	547.519
208.102	120.554	208.102	1.32173	416.252	306.121	416.252	3.40134	416.252	349.476	208.102	121.959	208.102	1.24218	416.252	78.559	416.252	1.96398	416.252	547.807
208.252	80.4281	208.252	1.17273	416.502	306.335	416.502	3.40372	416.502	351.384	208.252	81.1468	208.252	1.14834	416.502	77.506	416.502	1.93765	416.502	548.866
208.352	120.281	208.352	1.32565	416.752	305.034	416.752	3.38927	416.752	351.745	208.352	121.859	208.352	1.24256	416.752	78.041	416.752	1.95103	416.752	546.052
208.502	80.4916	208.502	1.17198	417.002	307.046	417.002	3.41162	417.002	348.082	208.502	81.2468	208.502	1.1479	417.002	78.473	417.002	1.96182	417.002	538.428
208.602	120.209	208.602	1.32588	417.252	306.809	417.252	3.40899	417.252	351.987	208.602	121.758	208.602	1.24176	417.252	78.214	417.252	1.95535	417.252	542.706
208.752	80.395	208.752	1.17224	417.502	302.02	417.502	3.35578	417.502	354.684	208.752	81.2788	208.752	1.14768	417.502	78.261	417.502	1.95653	417.502	544.293
208.852	120.311	208.852	1.32568	417.752	305.585	417.752	3.39539	417.752	350.596	208.852	121.744	208.852	1.24171	417.752	78.859	417.752	1.97148	417.752	543.479
209.002	80.519	209.002	1.1723	418.002	305.921	418.002	3.39912	418.002	353.35	209.002	81.2924	209.002	1.14709	418.002	78.402	418.002	1.96005	418.002	544.088
209.102	120.41	209.102	1.32272	418.252	304.161	418.252	3.37957	418.252	351.173	209.102	121.68	209.102	1.24152	418.252	78.245	418.252	1.95612	418.252	550.913
209.252	80.3738	209.252	1.17246	418.502	308.032	418.502	3.42258	418.502	348.361	209.252	81.1277	209.252	1.14775	418.502	78.544	418.502	1.9636	418.502	549.769
209.352	120.406	209.352	1.32445	418.752	304.407	418.752	3.3823	418.752	355.075	209.352	121.769	209.352	1.24141	418.752	78.56	418.752	1.964	418.752	546.287
209.502	80.517	209.502	1.17205	419.002	305.073	419.002	3.3897	419.002	354.267	209.502	81.0409	209.502	1.14756	419.002	77.269	419.002	1.93172	419.002	548.562
209.602	120.285	209.602	1.32517	419.252	303.963	419.252	3.37737	419.252	352.824	209.602	121.92	209.602	1.24086	419.252	77.662	419.252	1.94155	419.252	547.537
209.752	80.4701	209.752	1.17238	419.502	305.876	419.502	3.39862	419.502	351.786	209.752	81.0789	209.752	1.14749	419.502	78.308	419.502	1.9577	419.502	534.962
209.852	120.248	209.852	1.32542	419.752	304.973	419.752	3.38859	419.752	353.067	209.852	122.011	209.852	1.24116	419.752	78.339	419.752	1.95847	419.752	541.598
210.002	80.3701	210.002	1.17278	420.002	304.499	420.002	3.38332	420.002	351.787	210.002	81.0286	210.002	1.1478	420.002	78.284	420.002	1.9571	420.002	544.386
210.102	120.489	210.102	1.32354	420.252	304.774	420.252	3.38638	420.252	353.27	210.102	121.915	210.102	1.24069	420.252	78.749	420.252	1.96873	420.252	548.278
210.252	80.473	210.252	1.17238	420.502	303.856	420.502	3.37618	420.502	355.773	210.252	81.1019	210.252	1.14698	420.502	78.756	420.502	1.9689	420.502	549.501
210.352	120.353	210.352	1.32397	420.752	304.713	420.752	3.3857	420.752	351.138	210.352	121.946	210.352	1.23987	420.752	77.915	420.752	1.94788	420.752	553.082
210.502	80.3979	210.502	1.17221	421.002	304.796	421.002	3.38662	421.002	353.71	210.502	81.1735	210.502	1.14733	421.002	78.001	421.002	1.95002	421.002	548.217
210.602	120.44	210.602	1.3232	421.252	305.187	421.252	3.39097	421.252	350.661	210.602	121.938	210.602	1.24013	421.252	78.261	421.252	1.95653	421.252	545.839
210.752	80.4437	210.752	1.17288	421.502	305.164	421.502	3.39071	421.502	352.672	210.752	81.2361	210.752	1.14721	421.502	77.364	421.502	1.9341	421.502	547.453
210.852	120.448	210.852	1.32301	421.752	304.208	421.752	3.38009	421.752	354.839	210.852	121.835	210.852	1.24018	421.752	77.474	421.752	1.93685	421.752	545.041
211.002	80.4437	211.002	1.17226	422.002	305.21	422.002	3.39122	422.002	351.845	211.002	81.3039	211.002	1.14695	422.002	78.638	422.002	1.96595	422.002	542.456
211.102	120.208	211.102	1.32586	422.252	303.32	422.252	3.37022	422.252	356.336	211.102	121.744	211.102	1.23951	422.252	78.261	422.252	1.95653	422.252	540.503
211.252	80.3807	211.252	1.1725	422.502	303.236	422.502	3.36929	422.502	353.877	211.252	81.2856	211.252	1.1465	422.502	78.143	422.502	1.95358	422.502	549.949
211.352	120.281	211.352	1.32574	422.752	304.392	422.752	3.38213	422.752	352.161	211.352	121.763	211.352	1.23988	422.752	78.292	422.752	1.9573	422.752	546.96
211.502	80.4545	211.502	1.17299	423.002	305.05	423.002	3.38944	423.002	352.239	211.502	81.1706	211.502	1.14671	423.002	78.261	423.002	1.95653	423.002	547.072
211.602	120.238	211.602	1.32499	423.252	305.095	423.252	3.38994	423.252	351.59	211.602	121.836	211.602	1.24025	423.252	77.725	423.252	1.94312	423.252	550.214
211.752	80.3981	211.752	1.17235	423.502	306.931	423.502	3.41034	423.502	352.555	211.752	81.0821	211.752	1.14661	423.502	77.788	423.502	1.9447	423.502	547.689
211.852	120.489	211.852	1.32532	423.752	304.789	423.752	3.38654	423.752	349.913	211.852	121.895	211.852	1.23935	423.752	77.868	423.752	1.9467	423.752	545.166
212.002	80.4301	212.002	1.17345	424.002	308.63	424.002	3.42922	424.002	350.236	212.002	81.0193	212.002	1.14657	424.002	77.623	424.002	1.94057	424.002	546.512
212.102	120.321	212.102	1.3246	424.252	304.912	424.252	3.38791	424.252	351.901	212.102	122.028	212.102	1.23921	424.252	77.741	424.252	1.94352	424.252	547.436
212.252	80.4766	212.252	1.17224	424.502	307.207	424.502	3.41341	424.502	350.1	212.252	81.0493	212.252	1.14642	424.502	78.261	424.502	1.95653	424.502	538.96
212.352	120.438	212.352	1.32454	424.752	303.947	424.752	3.37719	424.752	355.204	212.352	122.057	212.352	1.23933	424.752	78.276	424.752	1.9569	424.752	547.448
212.502	80.3869	212.502	1.17285	425.002	303.03	425.002	3.367	425.002	353.691	212.502	81.0895	212.502	1.14553	425.002	77.482	425.002	1.93705	425.002	553.802
212.602	120.488	212.602	1.324	425.252	304.897	425.252	3.38774	425.252	352.627	212.602	121.987	212.602	1.23793	425.252	78.182	425.252	1.95455	425.252	554.782
212.752	80.4324	212.752	1.17275	425.502	305.187	425.502	3.39097	425.502	350.747	212.752	81.1441	212.752	1.14639	425.502	78.308	425.502	1.9577	425.502	551.201
212.852	120.453	212.852	1.32461	425.752	305.416	425.752	3.39351	425.752	351.872	212.852	122.06	212.852	1.23806	425.752	77.663	425.752	1.94158	425.752	551.954
213.002	80.3947	213.002	1.17221	426.002	307.207	426.002	3.41341	426.002	352.37	213.002	81.2808	213.002	1.14622	426.002	77.411	426.002	1.93528	426.002	544.01
213.102	120.512	213.102	1.32279	426.252	304.224	426.252	3.38027	426.252	351.505	213.102	121.925	213.102	1.23855	426.252	77.852	426.252	1.9463	426.252	541.883
213.252	80.4428	213.252	1.17302	426.502	304.636	426.502	3.38484	426.502	354.152	213.252	81.2134	213.252	1.14606	426.502	77.813	426.502	1.94532	426.502	546.583
213.352	120.327	213.352	1.32399	426.752	303.182	426.752	3.36869	426.752	354.392	213.352	121.353	213.352	1.23833	426.752	77.584	426.752	1.9396	426.752	544.684
213.502	80.3774	213.502	1.17274	427.002	305.118	427.002	3.3902	427.002	353.882	213.502	81.3341	213.502	1.14544	427.002	77.977	427.002	1.94942	427.002	544.231
213.602	120.523	213.602	1.32295	427.252	303.428	427.252	3.37142	427.252	355.305	213.602	121.513	213.602	1.23791	427.252	78.512	427.252	1.9628	427.252	544.172
213.752	80.3872	213.752	1.17262	427.502	302.639	427.502	3.36266	427.502	354.892	213.752	81.0908	213.752	1.146	427.502	77.86	427.502	1.9465	427.502	556.376
213.852	120.261	213.852	1.32568	427.752	303.106	427.752	3.36784	427.752	355.571	213.852	121.22	213.852	1.23823	427.752	77.772	427.752	1.9443	427.752	552.82
214.002	80.5313	214.002	1.17233	428.002	303.213	428.002	3.36903	428.002	352.346	214.002	81.1464	214.002	1.14613	428.002	77.907	428.002	1.94768	428.002	546.536
214.102	120.41	214.102	1.32359	428.252	307.038	428.252	3.41153	428.252	350.661	214.102	121.112	214.102	1.2385	428.252	77.836	428.252	1.9459	428.252	548.435
214.252	80.3736	214.252	1.17264	428.502	303.122	428.502	3.36802	428.502	357.125	214.252	81.0219	214.252	1.14535	428.502	77.033	428.502	1.92582	428.502	548.206
214.352	120.559	214.352	1.32258	428.752	303.29	428.752	3.36989	428.752	351.81	214.352	121.08	214.352	1.2376	428.752	77.584	428.752	1.9396	428.752	545.113
214.502	80.529	214.502	1.17267	429.002	306.77	429.002	3.40856	429.002	353.598	214.502	80.897	214.502	1.14506	429.002	78.403	429.002	1.96008	429.002	539.393
214.602	120.34	214.602	1.32425	429.252	302.31	429.252	3.359	429.252	355.756	214.602	121.06	214.602	1.23739	429.252	77.899	429.252	1.94748	429.252	543.472
214.752	80.427	214.752	1.1725	429.502	305.554	429.502	3.39504	429.502	351.983	214.752	80.9878	214.752	1.14392	429.502	78.166	429.502	1.95415	429.502	547.953
214.852	120.483	214.852	1.32327	429.752	305.019	429.752	3.3891	429.752	351.792	214.852	120.985	214.852	1.23776	429.752	78.497	429.752	1.96243	429.752	550.981
215.002	80.4031	215.002	1.17283	430.002	306.335	430.002	3.40372	430.002	349.855	215.002	81.0281	215.002	1.14421	430.002	77.93	430.002	1.94825	430.002	555.342
215.102	120.23	215.102	1.32584	430.252	304.437	430.252	3.38263	430.252	354.526	215.102	121.017	215.102	1.23673	430.252	77.349	430.252	1.93372	430.252	553.495
215.252	80.4477	215.252	1.17282	430.502	304.614	430.502	3.3846	430.502	353.43	215.252	81.1075	215.252	1.14394	430.502	77.6	430.502	1.94	430.502	545.544
215.352	120.276	215.352	1.325	430.752	303.688	430.752	3.37431	430.752	352.831	215.352	120.858	215.352	1.23678	430.752	77.632	430.752	1.9408	430.752	545.986
215.502	80.375	215.502	1.17258	431.002	305.715	431.002	3.39683	431.002	353.93	215.502	81.169	215.502	1.14384	431.002	77.364	431.002	1.9341	431.002	549.346
215.602	120.341	215.602	1.32469	431.252	305.08	431.252	3.38978	431.252	351.016	215.602	120.682	215.602	1.23755	431.252	77.867	431.252	1.94667	431.252	546.283
215.752	80.4609	215.752	1.17288	431.502	305.968	431.502	3.39964	431.502	350.932	215.752	81.1787	215.752	1.14325	431.502	78.284	431.502	1.9571	431.502	543.368
215.852	120.373	215.852	1.32339	431.752	306.64	431.752	3.40711	431.752	348.991	215.852	120.437	215.852	1.23625	431.752	77.899	431.752	1.94748	431.752	556.595
216.002	80.4205	216.002	1.17278	432.002	306.243	432.002	3.4027	432.002	352.215	216.002	81.1338	216.002	1.14249	432.002	77.695	432.002	1.94237	432.002	550.654
216.102	120.382	216.102	1.32446	432.252	304.896	432.252	3.38773	432.252	353.364	216.102	120.471	216.102	1.23635	432.252	78.167	432.252	1.95417	432.252	548.451
216.252	80.3749	216.252	1.17275	432.502	304.567	432.502	3.38408	432.502	351.274	216.252	81.0395	216.252	1.14266	432.502	77.883	432.502	1.94707	432.502	554.314
216.352	120.261	216.352	1.32523	432.752	306.487	432.752	3.40541	432.752	351.268	216.352	120.55	216.352	1.23719	432.752	77.159	432.752	1.92898	432.752	553.681
216.502	80.5361	216.502	1.17221	433.002	302.433	433.002	3.36037	433.002	353.057	216.502	80.9802	216.502	1.14301	433.002	77.647	433.002	1.94118	433.002	544.906
216.602	120.375	216.602	1.3235	433.252	304.851	433.252	3.38723	433.252	354.025	216.602	120.692	216.602	1.23661	433.252	77.883	433.252	1.94707	433.252	547.046
216.752	80.4069	216.752	1.17206	433.502	303.604	433.502	3.37338	433.502	353.744	216.752	80.9267	216.752	1.14285	433.502	77.599	433.502	1.93998	433.502	547.804
216.852	120.391	216.852	1.32425	433.752	305.478	433.752	3.3942	433.752	350.229	216.852	120.761	216.852	1.23623	433.752	77.49	433.752	1.93725	433.752	543.763
217.002	80.4745	217.002	1.17315	434.002	308.056	434.002	3.42284	434.002	349.25	217.002	80.972	217.002	1.14299	434.002	78.072	434.002	1.9518	434.002	541.082
217.102	120.316	217.102	1.32389	434.252	307.007	434.252	3.41119	434.252	350.392	217.102	120.742	217.102	1.23671	434.252	77.867	434.252	1.94667	434.252	550.953
217.252	80.4566	217.252	1.17215	434.502	304.521	434.502	3.38357	434.502	352.412	217.252	81.0236	217.252	1.14307	434.502	77.717	434.502	1.94293	434.502	555.761
217.352	120.252	217.352	1.32599	434.752	305.968	434.752	3.39964	434.752	352.782	217.352	120.672	217.352	1.23619	434.752	77.994	434.752	1.94985	434.752	552.49
217.502	80.422	217.502	1.17267	435.002	305.417	435.002	3.39352	435.002	349.924	217.502	81.0084	217.502	1.14247	435.002	77.694	435.002	1.94235	435.002	552.919
217.602	120.256	217.602	1.32536	435.252	305.983	435.252	3.39981	435.252	353.335	217.602	120.585	217.602	1.23536	435.252	77.065	435.252	1.92663	435.252	548.769
217.752	80.4277	217.752	1.17258	435.502	302.686	435.502	3.36318	435.502	353.836	217.752	81.1599	217.752	1.14247	435.502	77.222	435.502	1.93055	435.502	551.181
217.852	120.25	217.852	1.32582	435.752	305.065	435.752	3.38961	435.752	352.548	217.852	120.395	217.852	1.23603	435.752	77.71	435.752	1.94275	435.752	543.698
218.002	80.3651	218.002	1.17219	436.002	306.61	436.002	3.40678	436.002	350.207	218.002	81.2545	218.002	1.14228	436.002	77.599	436.002	1.93998	436.002	550.197
218.102	120.486	218.102	1.32315	436.252	304.743	436.252	3.38603	436.252	353.461	218.102	120.313	218.102	1.23609	436.252	77.553	436.252	1.93883	436.252	546.674
218.252	80.4755	218.252	1.17246	436.502	305.256	436.502	3.39173	436.502	352.173	218.252	81.2009	218.252	1.14189	436.502	78.025	436.502	1.95063	436.502	547.803
218.352	120.399	218.352	1.32345	436.752	304.697	436.752	3.38552	436.752	352.849	218.352	120.368	218.352	1.23546	436.752	77.915	436.752	1.94788	436.752	550.48
218.502	80.3751	218.502	1.17253	437.002	303.259	437.002	3.36954	437.002	355.769	218.502	81.094	218.502	1.14202	437.002	77.458	437.002	1.93645	437.002	559.954
218.602	120.295	218.602	1.326	437.252	303.03	437.252	3.367	437.252	355.58	218.602	120.512	218.602	1.236	437.252	77.647	437.252	1.94118	437.252	552.633
218.752	80.4518	218.752	1.17266	437.502	303.191	437.502	3.36879	437.502	352.2	218.752	81.0361	218.752	1.14211	437.502	77.506	437.502	1.93765	437.502	536.252
218.852	120.461	218.852	1.32319	437.752	307.39	437.752	3.41544	437.752	349.82	218.852	120.575	218.852	1.23622	437.752	76.876	437.752	1.9219	437.752	550.654
219.002	80.4253	219.002	1.17267	438.002	305.095	438.002	3.38994	438.002	350.282	219.002	80.9741	219.002	1.14223	438.002	77.151	438.002	1.92877	438.002	549.798
219.102	120.344	219.102	1.32478	438.252	308.11	438.252	3.42344	438.252	348.479	219.102	120.64	219.102	1.23505	438.252	77.679	438.252	1.94198	438.252	542.269
219.252	80.4081	219.252	1.1723	438.502	307.459	438.502	3.41621	438.502	349.594	219.252	80.985	219.252	1.14227	438.502	77.718	438.502	1.94295	438.502	552.295
219.352	120.38	219.352	1.32432	438.752	306.411	438.752	3.40457	438.752	350.603	219.352	120.693	219.352	1.23512	438.752	77.411	438.752	1.93528	438.752	551.508
219.502	80.5207	219.502	1.17294	439.002	305.623	439.002	3.39581	439.002	353.34	219.502	81.0041	219.502	1.14223	439.002	77.907	439.002	1.94768	439.002	547.348
219.602	120.356	219.602	1.32386	439.252	303.29	439.252	3.36989	439.252	354.094	219.602	120.599	219.602	1.23578	439.252	78.025	439.252	1.95063	439.252	551.253
219.752	80.3464	219.752	1.17298	439.502	305.371	439.502	3.39301	439.502	352.964	219.752	81.1026	219.752	1.1423	439.502	77.104	439.502	1.9276	439.502	557.283
219.852	120.635	219.852	1.32102	439.752	303.473	439.752	3.37192	439.752	354.788	219.852	120.626	219.852	1.23493	439.752	77.081	439.752	1.92702	439.752	553.864
220.002	80.4374	220.002	1.17281	440.002	303.19	440.002	3.36878	440.002	352.592	220.002	81.0393	220.002	1.14181	440.002	77.364	440.002	1.9341	440.002	551.669
220.102	120.261	220.102	1.32515	440.252	307.359	440.252	3.4151	440.252	350.321	220.102	120.56	220.102	1.23482	440.252	76.924	440.252	1.9231	440.252	553.704
220.252	80.436	220.252	1.17298	440.502	305.967	440.502	3.39963	440.502	351.634	220.252	80.9346	220.252	1.14181	440.502	77.364	440.502	1.9341	440.502	543.714
220.352	120.365	220.352	1.3242	440.752	305.278	440.752	3.39198	440.752	352.787	220.352	120.426	220.352	1.23556	440.752	77.899	440.752	1.94748	440.752	551.397
220.502	80.3232	220.502	1.17294	441.002	304.912	441.002	3.38791	441.002	351.358	220.502	80.8114	220.502	1.14166	441.002	77.577	441.002	1.93942	441.002	552.8
220.602	120.463	220.602	1.32276	441.252	306.166	441.252	3.40184	441.252	350.948	220.602	120.387	220.602	1.23517	441.252	77.552	441.252	1.9388	441.252	557.799
220.752	80.4586	220.752	1.17268	441.502	303.833	441.502	3.37592	441.502	353.942	220.752	80.6029	220.752	1.14164	441.502	77.434	441.502	1.93585	441.502	555.449
220.852	120.418	220.852	1.32288	441.752	306.212	441.752	3.40236	441.752	349.486	220.852	120.553	220.852	1.2349	441.752	77.741	441.752	1.94352	441.752	556.983
221.002	80.4216	221.002	1.17249	442.002	304.384	442.002	3.38204	442.002	354.3	221.002	80.3213	221.002	1.14157	442.002	77.529	442.002	1.93823	442.002	565.446
221.102	120.32	221.102	1.32485	442.252	304.912	442.252	3.38791	442.252	351.013	221.102	120.568	221.102	1.2356	442.252	76.782	442.252	1.91955	442.252	554.639
221.252	80.4371	221.252	1.17281	442.502	305.486	442.502	3.39429	442.502	353.083	221.252	80.3769	221.252	1.14191	442.502	77.293	442.502	1.93233	442.502	552.185
221.352	120.368	221.352	1.32347	442.752	305.31	442.752	3.39233	442.752	353.02	221.352	120.669	221.352	1.23516	442.752	77.505	442.752	1.93762	442.752	551.692
221.502	80.4504	221.502	1.17269	443.002	304.981	443.002	3.38868	443.002	351.093	221.502	80.3802	221.502	1.14159	443.002	77.199	443.002	1.92997	443.002	550.342
221.602	120.572	221.602	1.32166	443.252	304.529	443.252	3.38366	443.252	353.597	221.602	120.757	221.602	1.23449	443.252	78.119	443.252	1.95297	443.252	548.961
221.752	80.4048	221.752	1.17243	443.502	304.637	443.502	3.38486	443.502	351.458	221.752	80.4232	221.752	1.14192	443.502	77.624	443.502	1.9406	443.502	559.047
221.852	120.604	221.852	1.32114	443.752	305.661	443.752	3.39623	443.752	352.563	221.852	120.671	221.852	1.23482	443.752	77.222	443.752	1.93055	443.752	564.381
222.002	80.5178	222.002	1.17269	444.002	306.059	444.002	3.40066	444.002	351.974	222.002	80.4392	222.002	1.14204	444.002	77.411	444.002	1.93528	444.002	563.242
222.102	120.239	222.102	1.32483	444.252	303.918	444.252	3.37687	444.252	353.231	222.102	120.638	222.102	1.23515	444.252	77.521	444.252	1.93803	444.252	559.608
222.252	80.3743	222.252	1.17293	444.502	306.656	444.502	3.40729	444.502	352.189	222.252	80.5267	222.252	1.14159	444.502	76.915	444.502	1.92287	444.502	550.982
222.352	120.562	222.352	1.32166	444.752	305.187	444.752	3.39097	444.752	351.242	222.352	120.613	222.352	1.2343	444.752	76.53	444.752	1.91325	444.752	549.63
222.502	80.4713	222.502	1.17283	445.002	305.76	445.002	3.39733	445.002	352.56	222.502	80.6365	222.502	1.14152	445.002	77.316	445.002	1.9329	445.002	550.365
222.602	120.52	222.602	1.32129	445.252	302.953	445.252	3.36614	445.252	356.594	222.602	120.508	222.602	1.23451	445.252	77.364	445.252	1.9341	445.252	553.042
222.752	80.4218	222.752	1.17258	445.502	305.141	445.502	3.39046	445.502	351.231	222.752	80.6731	222.752	1.1415	445.502	76.491	445.502	1.91227	445.502	553.244
222.852	120.517	222.852	1.32247	445.752	304.315	445.752	3.38128	445.752	353.579	222.852	120.451	222.852	1.23504	445.752	77.647	445.752	1.94118	445.752	553.792
223.002	80.3104	223.002	1.1729	446.002	306.725	446.002	3.40806	446.002	349.086	223.002	80.5891	223.002	1.14133	446.002	77.86	446.002	1.9465	446.002	560.085
223.102	120.547	223.102	1.3223	446.252	304.713	446.252	3.3857	446.252	354.585	223.102	120.533	223.102	1.23435	446.252	77.301	446.252	1.93253	446.252	554.81
223.252	80.4469	223.252	1.1727	446.502	306.174	446.502	3.40193	446.502	349.538	223.252	80.4895	223.252	1.14128	446.502	77.057	446.502	1.92643	446.502	554.443
223.352	120.366	223.352	1.32393	446.752	306.075	446.752	3.40083	446.752	352.42	223.352	120.671	223.352	1.23441	446.752	77.286	446.752	1.93215	446.752	551.249
223.502	80.4463	223.502	1.17235	447.002	303.696	447.002	3.3744	447.002	355.413	223.502	80.4309	223.502	1.14148	447.002	76.75	447.002	1.91875	447.002	556.812
223.602	120.613	223.602	1.32164	447.252	304.361	447.252	3.38179	447.252	351.825	223.602	120.719	223.602	1.23505	447.252	76.593	447.252	1.91482	447.252	551.503
223.752	80.4463	223.752	1.17267	447.502	306.059	447.502	3.40066	447.502	350.082	223.752	80.4008	223.752	1.14162	447.502	77.293	447.502	1.93233	447.502	550.249
223.852	120.29	223.852	1.32489	447.752	304.392	447.752	3.38213	447.752	353.517	223.852	120.827	223.852	1.23433	447.752	77.915	447.752	1.94788	447.752	546.277
224.002	80.4072	224.002	1.17292	448.002	306.564	448.002	3.40627	448.002	351.791	224.002	80.4364	224.002	1.1415	448.002	77.317	448.002	1.93293	448.002	556.131
224.102	120.401	224.102	1.32402	448.252	304.193	448.252	3.37992	448.252	354.311	224.102	120.809	224.102	1.23397	448.252	77.458	448.252	1.93645	448.252	553.476
224.252	80.3798	224.252	1.17278	448.502	304.981	448.502	3.38868	448.502	351.303	224.252	80.4868	224.252	1.14144	448.502	77.175	448.502	1.92938	448.502	554.205
224.352	120.422	224.352	1.32394	448.752	306.533	448.752	3.40592	448.752	348.976	224.352	120.698	224.352	1.23433	448.752	77.206	448.752	1.93015	448.752	560.321
224.502	80.5001	224.502	1.17246	449.002	307.734	449.002	3.41927	449.002	347.928	224.502	80.5908	224.502	1.14136	449.002	76.703	449.002	1.91758	449.002	554.614
224.602	120.283	224.602	1.32428	449.252	308.201	449.252	3.42446	449.252	346.849	224.602	120.721	224.602	1.23409	449.252	77.285	449.252	1.93213	449.252	551.709
224.752	80.3611	224.752	1.17278	449.502	305.83	449.502	3.39811	449.502	352.201	224.752	80.6476	224.752	1.14117	449.502	76.963	449.502	1.92407	449.502	550.987
224.852	120.442	224.852	1.32357	449.752	305.707	449.752	3.39674	449.752	350.283	224.852	120.678	224.852	1.23364	449.752	76.766	449.752	1.91915	449.752	552.509
225.002	80.4301	225.002	1.17336	450.002	308.538	450.002	3.4282	450.002	349.513	225.002	80.7212	225.002	1.14084	450.002	77.01	450.002	1.92525	450.002	544.342
225.102	120.267	225.102	1.32428	450.252	305.997	450.252	3.39997	450.252	350.252	225.102	120.509	225.102	1.23423	450.252	77.946	450.252	1.94865	450.252	551.463
225.252	80.3717	225.252	1.17281	450.502	306.954	450.502	3.4106	450.502	348.904	225.252	80.6666	225.252	1.14098	450.502	76.962	450.502	1.92405	450.502	557.498
225.352	120.287	225.352	1.32515	450.752	306.717	450.752	3.40797	450.752	351.89	225.352	120.616	225.352	1.23433	450.752	77.034	450.752	1.92585	450.752	560.449
225.502	80.3913	225.502	1.17327	451.002	305.004	451.002	3.38893	451.002	351.212	225.502	80.5072	225.502	1.14081	451.002	77.481	451.002	1.93702	451.002	557.085
225.602	120.438	225.602	1.32331	451.252	307.084	451.252	3.41204	451.252	350.822	225.602	120.722	225.602	1.23366	451.252	77.065	451.252	1.92663	451.252	559.253
225.752	80.43	225.752	1.17253	451.502	303.581	451.502	3.37312	451.502	353.17	225.752	80.442	225.752	1.14076	451.502	76.585	451.502	1.91463	451.502	552.895
225.852	120.258	225.852	1.32515	451.752	305.921	451.752	3.39912	451.752	350.847	225.852	120.809	225.852	1.23391	451.752	76.672	451.752	1.9168	451.752	548.615
226.002	80.3952	226.002	1.17237	452.002	304.384	452.002	3.38204	452.002	352.791	226.002	80.3979	226.002	1.14098	452.002	77.198	452.002	1.92995	452.002	558.663
226.102	120.25	226.102	1.32627	452.252	305.172	452.252	3.3908	452.252	352.165	226.102	120.853	226.102	1.23411	452.252	75.774	452.252	1.89435	452.252	550.572
226.252	80.5097	226.252	1.17285	452.502	303.168	452.502	3.36853	452.502	356.423	226.252	80.4477	226.252	1.14115	452.502	76.585	452.502	1.91463	452.502	548.115
226.352	120.196	226.352	1.32576	452.752	304.728	452.752	3.38587	452.752	349.917	226.352	120.9	226.352	1.23323	452.752	76.546	452.752	1.91365	452.752	557.003
226.502	80.3936	226.502	1.17256	453.002	306.426	453.002	3.40473	453.002	351.693	226.502	80.4853	226.502	1.14089	453.002	76.632	453.002	1.9158	453.002	563.938
226.602	120.324	226.602	1.32584	453.252	305.34	453.252	3.39267	453.252	352.769	226.602	120.754	226.602	1.23321	453.252	76.121	453.252	1.90302	453.252	558.221
226.752	80.4006	226.752	1.17334	453.502	303.053	453.502	3.36726	453.502	351.327	226.752	80.5883	226.752	1.14084	453.502	75.405	453.502	1.88512	453.502	552.527
226.852	120.318	226.852	1.32464	453.752	307.941	453.752	3.42157	453.752	350.278	226.852	120.789	226.852	1.23356	453.752	75.445	453.752	1.88613	453.752	556.604
227.002	80.4592	227.002	1.17244	454.002	305.37	454.002	3.393	454.002	348.577	227.002	80.6604	227.002	1.14051	454.002	74.627	454.002	1.86567	454.002	556.283
227.102	120.358	227.102	1.32377	454.252	306.503	454.252	3.40559	454.252	353.183	227.102	120.767	227.102	1.23333	454.252	75.114	454.252	1.87785	454.252	551.142
227.252	80.3673	227.252	1.17328	454.502	302.479	454.502	3.36088	454.502	356.022	227.252	80.7733	227.252	1.1401	454.502	75.759	454.502	1.89397	454.502	551.195
227.352	120.322	227.352	1.3249	454.752	305.049	454.752	3.38943	454.752	350.302	227.352	120.626	227.352	1.23288	454.752	75.381	454.752	1.88453	454.752	552.233
227.502	80.4524	227.502	1.17327	455.002	306.908	455.002	3.41009	455.002	351.494	227.502	80.7383	227.502	1.1403	455.002	75.476	455.002	1.8869	455.002	554.334
227.602	120.269	227.602	1.3249	455.252	306.778	455.252	3.40864	455.252	348.978	227.602	120.603	227.602	1.23404	455.252	76.074	455.252	1.90185	455.252	558.194
227.752	80.3848	227.752	1.17296	455.502	304.499	455.502	3.38332	455.502	353.74	227.752	80.6061	227.752	1.14026	455.502	76.656	455.502	1.9164	455.502	564.446
227.852	120.338	227.852	1.3251	455.752	304.713	455.752	3.3857	455.752	352.137	227.852	120.799	227.852	1.23324	455.752	75.507	455.752	1.88767	455.752	560.084
228.002	81.404	228.002	1.17793	456.002	305.118	456.002	3.3902	456.002	352.413	228.002	80.5351	228.002	1.1402	456.002	76.515	456.002	1.91288	456.002	554.301
228.102	139.53	228.102	1.38124	456.252	304.208	456.252	3.38009	456.252	353.474	228.102	120.845	228.102	1.23274	456.252	76.31	456.252	1.90775	456.252	557.705
228.252	81.586	228.252	1.17876	456.502	306.862	456.502	3.40958	456.502	349.573	228.252	80.4761	228.252	1.14021	456.502	75.83	456.502	1.89575	456.502	556.405
228.352	144.726	228.352	1.39267	456.752	305.998	456.752	3.39998	456.752	352.596	228.352	120.941	228.352	1.2332	456.752	76.105	456.752	1.90263	456.752	550.195
228.502	81.501	228.502	1.17891	457.002	303.075	457.002	3.3675	457.002	355.081	228.502	80.52	228.502	1.14046	457.002	76.655	457.002	1.91637	457.002	551.341
228.602	144.814	228.602	1.39547	457.252	304.483	457.252	3.38314	457.252	352.268	228.602	120.974	228.602	1.233	457.252	76.341	457.252	1.90853	457.252	558.206
228.752	82.512	228.752	1.18381	457.502	303.603	457.502	3.37337	457.502	355.892	228.752	80.5432	228.752	1.14021	457.502	76.09	457.502	1.90225	457.502	558.104
228.852	159.964	228.852	1.43291	457.752	304.774	457.752	3.38638	457.752	350.886	228.852	120.983	228.852	1.23222	457.752	76.655	457.752	1.91637	457.752	558.044
229.002	82.669	229.002	1.18626	458.002	303.604	458.002	3.37338	458.002	353.253	229.002	80.5969	229.002	1.13994	458.002	76.467	458.002	1.91168	458.002	565.693
229.102	168.212	229.102	1.45504	458.252	305.004	458.252	3.38893	458.252	352.071	229.102	120.933	229.102	1.23227	458.252	75.728	458.252	1.8932	458.252	560.745
229.252	82.7631	229.252	1.1878	458.502	306.381	458.502	3.40423	458.502	350.575	229.252	80.7037	229.252	1.13991	458.502	75.759	458.502	1.89397	458.502	555.3
229.352	168.077	229.352	1.45662	458.752	304.498	458.752	3.38331	458.752	354.277	229.352	120.892	229.352	1.2328	458.752	76.278	458.752	1.90695	458.752	556.874
229.502	82.7373	229.502	1.18736	459.002	308.286	459.002	3.4254	459.002	347.978	229.502	80.8146	229.502	1.13952	459.002	75.948	459.002	1.8987	459.002	559.072
229.602	167.725	229.602	1.45915	459.252	307.298	459.252	3.41442	459.252	350.886	229.602	120.776	229.602	1.23199	459.252	75.744	459.252	1.8936	459.252	552.614
229.752	82.4899	229.752	1.18945	459.502	303.787	459.502	3.37541	459.502	353.57	229.752	80.8119	229.752	1.13939	459.502	76.444	459.502	1.9111	459.502	553.827
229.852	167.91	229.852	1.45947	459.752	307.834	459.752	3.42038	459.752	347.169	229.852	120.679	229.852	1.23217	459.752	76.688	459.752	1.9172	459.752	563.475
230.002	82.8565	230.002	1.18924	460.002	305.715	460.002	3.39683	460.002	350.748	230.002	80.7038	230.002	1.13933	460.002	76.207	460.002	1.90518	460.002	563.909
230.102	167.926	230.102	1.46032	460.252	307.084	460.252	3.41204	460.252	348.228	230.102	120.88	230.102	1.23283	460.252	76.011	460.252	1.90027	460.252	561.684
230.252	82.6706	230.252	1.19066	460.502	306.312	460.502	3.40347	460.502	352.385	230.252	80.5976	230.252	1.13923	460.502	76.302	460.502	1.90755	460.502	562.858
230.352	171.01	230.352	1.46831	460.752	305.156	460.752	3.39062	460.752	351.308	230.352	120.941	230.352	1.23203	460.752	75.397	460.752	1.88492	460.752	560.06
230.502	82.8687	230.502	1.19284	461.002	304.407	461.002	3.3823	461.002	354.704	230.502	80.5425	230.502	1.13919	461.002	75.57	461.002	1.88925	461.002	554.98
230.602	172.426	230.602	1.47054	461.252	303.901	461.252	3.37668	461.252	353.311	230.602	120.972	230.602	1.23156	461.252	76.278	461.252	1.90695	461.252	556.815
230.752	82.7088	230.752	1.19238	461.502	305.922	461.502	3.39913	461.502	350.097	230.752	80.5585	230.752	1.13942	461.502	76.254	461.502	1.90635	461.502	557.621
230.852	172.012	230.852	1.47448	461.752	305.799	461.752	3.39777	461.752	351.214	230.852	121.069	230.852	1.23221	461.752	75.932	461.752	1.8983	461.752	554.942
231.002	82.7015	231.002	1.19218	462.002	306.105	462.002	3.40117	462.002	350.31	231.002	80.5686	231.002	1.13956	462.002	76.419	462.002	1.91047	462.002	560.52
231.102	172.422	231.102	1.47237	462.252	306.794	462.252	3.40882	462.252	349.798	231.102	121.026	231.102	1.23173	462.252	76.404	462.252	1.9101	462.252	564.606
231.252	82.9165	231.252	1.19268	462.502	307.551	462.502	3.41723	462.502	349	231.252	80.6473	231.252	1.13933	462.502	75.712	462.502	1.8928	462.502	564.806
231.352	171.873	231.352	1.47594	462.752	307.405	462.752	3.41561	462.752	347.93	231.352	120.929	231.352	1.23092	462.752	75.665	462.752	1.89162	462.752	559.58
231.502	82.6397	231.502	1.19268	463.002	307.734	463.002	3.41927	463.002	349.589	231.502	80.7219	231.502	1.1389	463.002	75.806	463.002	1.89515	463.002	559.189
231.602	172.003	231.602	1.47641	463.252	305.324	463.252	3.39249	463.252	352.723	231.602	120.926	231.602	1.23154	463.252	76.152	463.252	1.9038	463.252	560.99
231.752	82.7875	231.752	1.1936	463.502	303.237	463.502	3.3693	463.502	355.319	231.752	80.813	231.752	1.13894	463.502	75.688	463.502	1.8922	463.502	553.943
231.852	171.854	231.852	1.4772	463.752	304.529	463.752	3.38366	463.752	352.739	231.852	120.875	231.852	1.23153	463.752	75.979	463.752	1.89948	463.752	554.371
232.002	82.6834	232.002	1.19326	464.002	303.902	464.002	3.37669	464.002	350.835	232.002	80.843	232.002	1.13862	464.002	76.703	464.002	1.91758	464.002	557.918
232.102	171.362	232.102	1.48171	464.252	305.616	464.252	3.39573	464.252	354.728	232.102	120.74	232.102	1.23099	464.252	75.617	464.252	1.89043	464.252	557.434
232.252	82.5686	232.252	1.19415	464.502	302.8	464.502	3.36444	464.502	352.604	232.252	80.7889	232.252	1.13837	464.502	76.042	464.502	1.90105	464.502	556.536
232.352	171.651	232.352	1.48096	464.752	306.579	464.752	3.40643	464.752	350.082	232.352	120.85	232.352	1.23134	464.752	76.545	464.752	1.91362	464.752	566.841
232.502	80.182	232.502	1.1821	465.002	308.01	465.002	3.42233	465.002	350.352	232.502	80.6392	232.502	1.1386	465.002	75.924	465.002	1.8981	465.002	561.422
232.602	171.354	232.602	1.48091	465.252	305.524	465.252	3.39471	465.252	349.563	232.602	121.032	232.602	1.23189	465.252	75.366	465.252	1.88415	465.252	560.945
232.752	79.9484	232.752	1.18125	465.502	308.17	465.502	3.42411	465.502	348.764	232.752	80.6117	232.752	1.13848	465.502	75.783	465.502	1.89457	465.502	556.509
232.852	171.685	232.852	1.47897	465.752	306.579	465.752	3.40643	465.752	351.074	232.852	121.063	232.852	1.23077	465.752	75.539	465.752	1.88847	465.752	559.992
233.002	80.1422	233.002	1.18236	466.002	306.863	466.002	3.40959	466.002	350.654	233.002	80.6131	233.002	1.13867	466.002	75.689	466.002	1.89223	466.002	553.384
233.102	171.441	233.102	1.48093	466.252	305.264	466.252	3.39182	466.252	352.159	233.102	121.087	233.102	1.23064	466.252	76.073	466.252	1.90183	466.252	553.043
233.252	79.9941	233.252	1.18194	466.502	303.603	466.502	3.37337	466.502	350.877	233.252	80.6086	233.252	1.13884	466.502	76.444	466.502	1.9111	466.502	563.117
233.352	171.501	233.352	1.47969	466.752	306.84	466.752	3.40933	466.752	351.804	233.352	121.114	233.352	1.23104	466.752	75.79	466.752	1.89475	466.752	562.173
233.502	79.8852	233.502	1.1821	467.002	306.679	467.002	3.40754	467.002	350.651	233.502	80.608	233.502	1.13876	467.002	75.877	467.002	1.89692	467.002	560.305
233.602	171.806	233.602	1.47852	467.252	305.294	467.252	3.39216	467.252	350.404	233.602	121.032	233.602	1.23031	467.252	76.184	467.252	1.9046	467.252	563.42
233.752	80.187	233.752	1.18188	467.502	308.148	467.502	3.42387	467.502	348.189	233.752	80.7453	233.752	1.13843	467.502	75.759	467.502	1.89397	467.502	562.931
233.852	171.447	233.852	1.47936	467.752	306.809	467.752	3.40899	467.752	349.105	233.852	120.993	233.852	1.23011	467.752	75.036	467.752	1.8759	467.752	557.379
234.002	79.8335	234.002	1.18215	468.002	306.473	468.002	3.40526	468.002	353.744	234.002	80.8099	234.002	1.1381	468.002	75.523	468.002	1.88807	468.002	559.472
234.102	171.599	234.102	1.47978	468.252	303.274	468.252	3.36971	468.252	352.533	234.102	120.987	234.102	1.23088	468.252	76.121	468.252	1.90302	468.252	559.11
234.252	80.107	234.252	1.18291	468.502	306.312	468.502	3.40347	468.502	350.04	234.252	80.8886	234.252	1.13818	468.502	75.877	468.502	1.89692	468.502	553.161
234.352	171.352	234.352	1.48115	468.752	307.834	468.752	3.42038	468.752	349.697	234.352	120.927	234.352	1.23052	468.752	75.916	468.752	1.8979	468.752	553.076
234.502	79.9322	234.502	1.18245	469.002	303.65	469.002	3.37389	469.002	353.562	234.502	80.863	234.502	1.13782	469.002	76.42	469.002	1.9105	469.002	567.662
234.602	171.207	234.602	1.48233	469.252	307.054	469.252	3.41171	469.252	348.351	234.602	120.832	234.602	1.22993	469.252	75.933	469.252	1.89833	469.252	567.39
234.752	79.9641	234.752	1.183	469.502	307.734	469.502	3.41927	469.502	346.803	234.752	80.753	234.752	1.13788	469.502	75.617	469.502	1.89043	469.502	563.41
234.852	171.272	234.852	1.48373	469.752	308.553	469.752	3.42837	469.752	348.544	234.852	121.043	234.852	1.23066	469.752	75.822	469.752	1.89555	469.752	563.161
235.002	80.0445	235.002	1.1835	470.002	305.554	470.002	3.39504	470.002	352.843	235.002	80.6324	235.002	1.13803	470.002	75.806	470.002	1.89515	470.002	562.725
235.102	171.087	235.102	1.48256	470.252	306.273	470.252	3.40303	470.252	348.911	235.102	121.088	235.102	1.23052	470.252	75.02	470.252	1.8755	470.252	557.005
235.252	79.7893	235.252	1.18341	470.502	307.596	470.502	3.41773	470.502	350.026	235.252	80.6133	235.252	1.13802	470.502	75.523	470.502	1.88807	470.502	555.563
235.352	171.226	235.352	1.48404	470.752	306.641	470.752	3.40712	470.752	349.293	235.352	121.058	235.352	1.23002	470.752	76.199	470.752	1.90498	470.752	559.835
235.502	80.18	235.502	1.18288	471.002	307.528	471.002	3.41698	471.002	349.463	235.502	80.5563	235.502	1.13798	471.002	76.065	471.002	1.90162	471.002	558.073
235.602	171.426	235.602	1.4802	471.252	305.325	471.252	3.3925	471.252	352.025	235.602	121.156	235.602	1.23007	471.252	75.665	471.252	1.89162	471.252	557.927
235.752	79.9293	235.752	1.18278	471.502	305.991	471.502	3.3999	471.502	352.478	235.752	80.6514	235.752	1.13807	471.502	76.113	471.502	1.90282	471.502	568.959
235.852	171.126	235.852	1.48378	471.752	305.569	471.752	3.39521	471.752	351.038	235.852	121.111	235.852	1.23008	471.752	75.979	471.752	1.89948	471.752	569.811
236.002	79.9389	236.002	1.18327	472.002	306.564	472.002	3.40627	472.002	350.525	236.002	80.7033	236.002	1.13772	472.002	75.594	472.002	1.88985	472.002	559.879
236.102	171.448	236.102	1.48327	472.252	307.604	472.252	3.41782	472.252	347.823	236.102	121.088	236.102	1.22904	472.252	75.571	472.252	1.88928	472.252	563.081
236.252	80.0968	236.252	1.18284	472.502	307.803	472.502	3.42003	472.502	347.969	236.252	80.7965	236.252	1.13738	472.502	75.499	472.502	1.88748	472.502	562.645
236.352	171.044	236.352	1.48463	472.752	306.732	472.752	3.40813	472.752	350.795	236.352	121.043	236.352	1.22939	472.752	75.287	472.752	1.88217	472.752	559.471
236.502	79.823	236.502	1.18284	473.002	306.105	473.002	3.40117	473.002	350.227	236.502	80.9043	236.502	1.13749	473.002	75.452	473.002	1.8863	473.002	557.37
236.602	171.198	236.602	1.4852	473.252	306.105	473.252	3.40117	473.252	349.778	236.602	120.974	236.602	1.23007	473.252	76.2	473.252	1.905	473.252	560.18
236.752	80.0526	236.752	1.18327	473.502	305.417	473.502	3.39352	473.502	352.175	236.752	80.9021	236.752	1.13736	473.502	75.948	473.502	1.8987	473.502	560.679
236.852	171.071	236.852	1.48623	473.752	307.712	473.752	3.41902	473.752	347.433	236.852	120.841	236.852	1.22939	473.752	75.807	473.752	1.89518	473.752	564.332
237.002	79.8832	237.002	1.18288	474.002	308.309	474.002	3.42566	474.002	347.644	237.002	80.7949	237.002	1.13711	474.002	76.065	474.002	1.90162	474.002	567.583
237.102	171.268	237.102	1.48476	474.252	306.732	474.252	3.40813	474.252	350.891	237.102	121.058	237.102	1.22927	474.252	75.916	474.252	1.8979	474.252	567.524
237.252	79.8369	237.252	1.18459	474.502	307.276	474.502	3.41418	474.502	347.685	237.252	80.7027	237.252	1.13714	474.502	75.264	474.502	1.8816	474.502	564.237
237.352	171.252	237.352	1.48234	474.752	305.922	474.752	3.39913	474.752	354.205	237.352	121.177	237.352	1.22989	474.752	75.146	474.752	1.87865	474.752	561.825
237.502	80.015	237.502	1.18337	475.002	305.026	475.002	3.38918	475.002	349.634	237.502	80.6298	237.502	1.13716	475.002	75.405	475.002	1.88512	475.002	566.681
237.602	171.238	237.602	1.48314	475.252	307.986	475.252	3.42207	475.252	349.422	237.602	121.161	237.602	1.22951	475.252	75.35	475.252	1.88375	475.252	559.04
237.752	79.8261	237.752	1.18309	475.502	303.282	475.502	3.3698	475.502	354.693	237.752	80.6562	237.752	1.13725	475.502	75.405	475.502	1.88512	475.502	555.166
237.852	171.343	237.852	1.4837	475.752	304.896	475.752	3.38773	475.752	351.27	237.852	121.209	237.852	1.22886	475.752	75.948	475.752	1.8987	475.752	560.95
238.002	80.1149	238.002	1.18375	476.002	307.528	476.002	3.41698	476.002	350.871	238.002	80.7223	238.002	1.13746	476.002	76.255	476.002	1.90637	476.002	566.569
238.102	171.032	238.102	1.48348	476.252	305.555	476.252	3.39506	476.252	351.178	238.102	121.257	238.102	1.22911	476.252	75.445	476.252	1.88613	476.252	565.512
238.252	79.9196	238.252	1.18268	476.502	304.315	476.502	3.38128	476.502	353.429	238.252	80.7209	238.252	1.1375	476.502	75.429	476.502	1.88573	476.502	567.579
238.352	171.174	238.352	1.48503	476.752	305.202	476.752	3.39113	476.752	352.801	238.352	121.141	238.352	1.22893	476.752	75.806	476.752	1.89515	476.752	569.646
238.502	79.9605	238.502	1.18398	477.002	305.738	477.002	3.39709	477.002	350.275	238.502	80.8456	238.502	1.13683	477.002	75.31	477.002	1.88275	477.002	563.812
238.602	171.147	238.602	1.48389	477.252	304.56	477.252	3.384	477.252	354.64	238.602	121.057	238.602	1.22819	477.252	74.8	477.252	1.87	477.252	559.43
238.752	79.9744	238.752	1.1837	477.502	306.036	477.502	3.4004	477.502	349.804	238.752	80.9479	238.752	1.13667	477.502	75.476	477.502	1.8869	477.502	562.829
238.852	171.181	238.852	1.48291	477.752	306.135	477.752	3.4015	477.752	351.554	238.852	121.037	238.852	1.22893	477.752	75.963	477.752	1.89908	477.752	560.118
239.002	79.7486	239.002	1.18355	478.002	305.784	478.002	3.3976	478.002	350.802	239.002	81.0228	239.002	1.13676	478.002	75.429	478.002	1.88573	478.002	557.743
239.102	171.34	239.102	1.48366	478.252	306.288	478.252	3.4032	478.252	349.786	239.102	120.944	239.102	1.22922	478.252	75.775	478.252	1.89437	478.252	561.787
239.252	80.0626	239.252	1.18401	478.502	306.954	478.502	3.4106	478.502	349.92	239.252	80.8395	239.252	1.13657	478.502	76.349	478.502	1.90873	478.502	571.614
239.352	171.032	239.352	1.48387	478.752	306.151	478.752	3.40168	478.752	349.956	239.352	121.045	239.352	1.22845	478.752	75.46	478.752	1.8865	478.752	568.607
239.502	79.8056	239.502	1.18343	479.002	305.921	479.002	3.39912	479.002	351.923	239.502	80.7354	239.502	1.13661	479.002	75.263	479.002	1.88157	479.002	562.422
239.602	171.374	239.602	1.48247	479.252	304.529	479.252	3.38366	479.252	354.152	239.602	121.27	239.602	1.22854	479.252	75.523	479.252	1.88807	479.252	566.316
239.752	79.8955	239.752	1.1843	479.502	306.863	479.502	3.40959	479.502	349.994	239.752	80.6769	239.752	1.13651	479.502	75.216	479.502	1.8804	479.502	561.717
239.852	171.24	239.852	1.48237	479.752	305.585	479.752	3.39539	479.752	350.623	239.852	121.269	239.852	1.22895	479.752	74.909	479.752	1.87272	479.752	557.064
240.002	80.0409	240.002	1.18318	480.002	306.427	480.002	3.40474	480.002	350.289	240.002	80.6987	240.002	1.13636	480.002	75.452	480.002	1.8863	480.002	560.889
240.102	171.185	240.102	1.48295	480.252	307.865	480.252	3.42072	480.252	347.074	240.102	121.263	240.102	1.22826	480.252	75.995	480.252	1.89987	480.252	562.926
240.252	79.7738	240.252	1.18393	480.502	307.689	480.502	3.41877	480.502	349.724	240.252	80.7	240.252	1.13667	480.502	75.475	480.502	1.88688	480.502	562.938
240.352	171.265	240.352	1.4845	480.752	306.15	480.752	3.40167	480.752	350.113	240.352	121.323	240.352	1.22788	480.752	75.114	480.752	1.87785	480.752	565.817
240.502	80.1233	240.502	1.18493	481.002	304.407	481.002	3.3823	481.002	352.181	240.502	80.7701	240.502	1.13676	481.002	75.617	481.002	1.89043	481.002	570.042
240.602	170.775	240.602	1.48635	481.252	308.064	481.252	3.42293	481.252	346.134	240.602	121.287	240.602	1.22819	481.252	75.271	481.252	1.88177	481.252	566.442
240.752	79.8912	240.752	1.18365	481.502	307.046	481.502	3.41162	481.502	349.589	240.752	80.8225	240.752	1.13659	481.502	74.933	481.502	1.87332	481.502	563.298
240.852	171.324	240.852	1.48287	481.752	308.309	481.752	3.42566	481.752	348.393	240.852	121.177	240.852	1.22821	481.752	75.161	481.752	1.87902	481.752	565.306
241.002	79.9816	241.002	1.18442	482.002	307.504	482.002	3.41671	482.002	349.644	241.002	80.9539	241.002	1.13583	482.002	75.122	482.002	1.87805	482.002	564.606
241.102	170.843	241.102	1.48697	482.252	304.79	482.252	3.38656	482.252	353.51	241.102	121.185	241.102	1.22755	482.252	74.909	482.252	1.87272	482.252	558.844
241.252	79.9394	241.252	1.18376	482.502	303.764	482.502	3.37516	482.502	350.394	241.252	80.9926	241.252	1.13596	482.502	75.381	482.502	1.88453	482.502	558.563
241.352	170.863	241.352	1.48684	482.752	308.66	482.752	3.42956	482.752	349.375	241.352	121.048	241.352	1.22799	482.752	75.885	482.752	1.89712	482.752	565.939
241.502	79.7255	241.502	1.18369	483.002	304.062	483.002	3.37847	483.002	352.79	241.502	80.9132	241.502	1.13612	483.002	75.593	483.002	1.88983	483.002	565
241.602	170.993	241.602	1.48772	483.252	305.509	483.252	3.39454	483.252	351.769	241.602	121.053	241.602	1.22842	483.252	75.019	483.252	1.87548	483.252	564.66
241.752	80.0439	241.752	1.18454	483.502	305.164	483.502	3.39071	483.502	351.236	241.752	80.811	241.752	1.13591	483.502	75.335	483.502	1.88338	483.502	567.987
241.852	170.745	241.852	1.48766	483.752	307.941	483.752	3.42157	483.752	347.302	241.852	121.221	241.852	1.22767	483.752	75.381	483.752	1.88453	483.752	569.433
242.002	79.8741	242.002	1.18334	484.002	308.538	484.002	3.4282	484.002	348.608	242.002	80.7084	242.002	1.13567	484.002	74.319	484.002	1.85797	484.002	564.301
242.102	171.2	242.102	1.48502	484.252	307.176	484.252	3.41307	484.252	348.612	242.102	121.353	242.102	1.22738	484.252	74.767	484.252	1.86918	484.252	563.991
242.252	79.9262	242.252	1.18451	484.502	305.761	484.502	3.39734	484.502	350.269	242.252	80.6962	242.252	1.1359	484.502	75.476	484.502	1.8869	484.502	563.136
242.352	171.179	242.352	1.4837	484.752	308.338	484.752	3.42598	484.752	348.262	242.352	121.31	242.352	1.22805	484.752	75.208	484.752	1.8802	484.752	558.256
242.502	80.0164	242.502	1.18302	485.002	308.033	485.002	3.42259	485.002	346.462	242.502	80.7323	242.502	1.13574	485.002	75.122	485.002	1.87805	485.002	560.361
242.602	170.972	242.602	1.48626	485.252	307.956	485.252	3.42173	485.252	350.809	242.602	121.336	242.602	1.22712	485.252	75.539	485.252	1.88847	485.252	569.171
242.752	79.7721	242.752	1.18419	485.502	306.427	485.502	3.40474	485.502	348.494	242.752	80.7842	242.752	1.13538	485.502	75.452	485.502	1.8863	485.502	570.262
242.852	171.033	242.852	1.48681	485.752	304.85	485.752	3.38722	485.752	353.848	242.852	121.377	242.852	1.22631	485.752	74.737	485.752	1.86843	485.752	567.934
243.002	80.1146	243.002	1.18442	486.002	305.232	486.002	3.39147	486.002	350.727	243.002	80.8281	243.002	1.13532	486.002	74.956	486.002	1.8739	486.002	568.838
243.102	170.63	243.102	1.48825	486.252	306.196	486.252	3.40218	486.252	350.358	243.102	121.281	243.102	1.2275	486.252	75.114	486.252	1.87785	486.252	568.359
243.252	79.8485	243.252	1.18356	486.502	306.473	486.502	3.40526	486.502	351.711	243.252	80.9206	243.252	1.13562	486.502	74.579	486.502	1.86448	486.502	562.434
243.352	170.918	243.352	1.48815	486.752	305.952	486.752	3.39947	486.752	350.712	243.352	121.198	243.352	1.22725	486.752	74.657	486.752	1.86643	486.752	562.021
243.502	79.9905	243.502	1.18467	487.002	304.2	487.002	3.38	487.002	354.379	243.502	81.056	243.502	1.13517	487.002	75.24	487.002	1.881	487.002	563.065
243.602	170.749	243.602	1.48798	487.252	305.539	487.252	3.39488	487.252	351.152	243.602	121.211	243.602	1.22667	487.252	75.491	487.252	1.88728	487.252	560.059
243.752	79.9253	243.752	1.18395	487.502	305.508	487.502	3.39453	487.502	348.821	243.752	81.0251	243.752	1.13521	487.502	74.957	487.502	1.87393	487.502	564.604
243.852	171.028	243.852	1.48509	487.752	307.023	487.752	3.41137	487.752	351.982	243.852	121.102	243.852	1.22738	487.752	75.287	487.752	1.88217	487.752	572.947
244.002	79.7088	244.002	1.18444	488.002	304.82	488.002	3.38689	488.002	351.088	244.002	80.8942	244.002	1.13555	488.002	75.287	488.002	1.88217	488.002	572.287
244.102	171.02	244.102	1.48642	488.252	307.65	488.252	3.41833	488.252	350.06	244.102	121.227	244.102	1.22757	488.252	75.019	488.252	1.87548	488.252	568.904
244.252	80.0451	244.252	1.18434	488.502	304.338	488.502	3.38153	488.502	350.947	244.252	80.7742	244.252	1.13517	488.502	74.413	488.502	1.86033	488.502	567.614
244.352	171.017	244.352	1.48419	488.752	308.155	488.752	3.42394	488.752	348.06	244.352	121.407	244.352	1.22657	488.752	74.973	488.752	1.87433	488.752	569.006
244.502	79.7999	244.502	1.18366	489.002	305.737	489.002	3.39708	489.002	352.061	244.502	80.7527	244.502	1.13503	489.002	74.957	489.002	1.87393	489.002	563.027
244.602	171.309	244.602	1.48382	489.252	305.768	489.252	3.39742	489.252	349.601	244.602	121.428	244.602	1.22684	489.252	74.5	489.252	1.8625	489.252	558.964
244.752	79.9605	244.752	1.18448	489.502	306.564	489.502	3.40627	489.502	350.839	244.752	80.7526	244.752	1.13555	489.502	75.24	489.502	1.881	489.502	564.36
244.852	170.913	244.852	1.48587	489.752	306.702	489.752	3.4078	489.752	349.602	244.852	121.417	244.852	1.22755	489.752	75.697	489.752	1.89243	489.752	567.229
245.002	79.9445	245.002	1.18373	490.002	307.689	490.002	3.41877	490.002	347.709	245.002	80.7922	245.002	1.1356	490.002	75.004	490.002	1.8751	490.002	568.212
245.102	170.735	245.102	1.48878	490.252	306.855	490.252	3.4095	490.252	351.726	245.102	121.496	245.102	1.22653	490.252	74.799	490.252	1.86997	490.252	573.804
245.252	79.844	245.252	1.18407	490.502	305.027	490.502	3.38919	490.502	351.183	245.252	80.8811	245.252	1.13535	490.502	75.287	490.502	1.88217	490.502	570.475
245.352	170.899	245.352	1.48783	490.752	307.222	490.752	3.41358	490.752	349.188	245.352	121.398	245.352	1.2259	490.752	74.878	490.752	1.87195	490.752	565.621
245.502	80.0876	245.502	1.1847	491.002	306.931	491.002	3.41034	491.002	350.582	245.502	80.9953	245.502	1.1355	491.002	74.296	491.002	1.8574	491.002	568.87
245.602	170.913	245.602	1.48536	491.252	305.677	491.252	3.39641	491.252	350.881	245.602	121.266	245.602	1.22679	491.252	74.83	491.252	1.87075	491.252	565.763
245.752	79.7686	245.752	1.18405	491.502	306.082	491.502	3.40091	491.502	352.56	245.752	81.0624	245.752	1.13522	491.502	75.334	491.502	1.88335	491.502	565.665
245.852	171.265	245.852	1.48444	491.752	304.621	491.752	3.38468	491.752	350.375	245.852	121.239	245.852	1.22673	491.752	74.783	491.752	1.86957	491.752	559.998
246.002	80.0099	246.002	1.18476	492.002	307.597	492.002	3.41774	492.002	350.261	246.002	81.1329	246.002	1.13494	492.002	74.933	492.002	1.87332	492.002	561.357
246.102	170.713	246.102	1.48759	492.252	306.074	492.252	3.40082	492.252	351.588	246.102	121.216	246.102	1.22625	492.252	75.523	492.252	1.88807	492.252	571.521
246.252	79.8581	246.252	1.1843	492.502	306.311	492.502	3.40346	492.502	347.981	246.252	80.9711	246.252	1.1351	492.502	75.193	492.502	1.87983	492.502	570.148
246.352	170.811	246.352	1.48847	492.752	308.278	492.752	3.42531	492.752	349.916	246.352	121.267	246.352	1.22694	492.752	74.548	492.752	1.8637	492.752	569.091
246.502	79.7416	246.502	1.18449	493.002	305.049	493.002	3.38943	493.002	351.194	246.502	80.8191	246.502	1.13513	493.002	75.216	493.002	1.8804	493.002	572.29
246.602	170.831	246.602	1.48883	493.252	307.375	493.252	3.41528	493.252	348.61	246.602	121.464	246.602	1.22703	493.252	75.082	493.252	1.87705	493.252	562.996
246.752	80.0485	246.752	1.18465	493.502	307.712	493.502	3.41902	493.502	350.133	246.752	80.7906	246.752	1.135	493.502	74.721	493.502	1.86803	493.502	566.043
246.852	170.694	246.852	1.48814	493.752	304.942	493.752	3.38824	493.752	353.045	246.852	121.505	246.852	1.22612	493.752	74.705	493.752	1.86763	493.752	567.42
247.002	79.7267	247.002	1.18474	494.002	302.801	494.002	3.36446	494.002	355.072	247.002	80.7721	247.002	1.13499	494.002	75.429	494.002	1.88573	494.002	564.726
247.102	171.222	247.102	1.48453	494.252	306.396	494.252	3.4044	494.252	348.924	247.102	121.506	247.102	1.2266	494.252	75.208	494.252	1.8802	494.252	560.881
247.252	79.9485	247.252	1.18496	494.502	306.197	494.502	3.40219	494.502	351.517	247.252	80.8338	247.252	1.1356	494.502	74.933	494.502	1.87332	494.502	569.712
247.352	170.909	247.352	1.48571	494.752	304.024	494.752	3.37804	494.752	352.981	247.352	121.474	247.352	1.22687	494.752	75.287	494.752	1.88217	494.752	575.651
247.502	79.8959	247.502	1.18392	495.002	307.299	495.002	3.41443	495.002	349	247.502	80.8415	247.502	1.13517	495.002	75.358	495.002	1.88395	495.002	570.986
247.602	171.157	247.602	1.48472	495.252	306.717	495.252	3.40797	495.252	350.771	247.602	121.477	247.602	1.2258	495.252	74.484	495.252	1.8621	495.252	571.025
247.752	79.7987	247.752	1.18474	495.502	304.912	495.502	3.38791	495.502	352.7	247.752	80.9399	247.752	1.13511	495.502	74.296	495.502	1.8574	495.502	578.125
247.852	171.093	247.852	1.48486	495.752	305.952	495.752	3.39947	495.752	351.458	247.852	121.437	247.852	1.22607	495.752	75.114	495.752	1.87785	495.752	566.105
248.002	80.0306	248.002	1.1847	496.002	304.797	496.002	3.38663	496.002	350.512	248.002	80.9039	248.002	1.13475	496.002	74.815	496.002	1.87037	496.002	562.247
248.102	170.658	248.102	1.48821	496.252	305.845	496.252	3.39828	496.252	351.231	248.102	121.398	248.102	1.22585	496.252	74.484	496.252	1.8621	496.252	564.782
248.252	79.7138	248.252	1.18494	496.502	306.082	496.502	3.40091	496.502	352.441	248.252	81.0784	248.252	1.13484	496.502	75.334	496.502	1.88335	496.502	564.485
248.352	170.975	248.352	1.48739	496.752	304.452	496.752	3.3828	496.752	352.781	248.352	121.337	248.352	1.2269	496.752	75.397	496.752	1.88492	496.752	566.127
248.502	80.0301	248.502	1.18536	497.002	304.063	497.002	3.37848	497.002	355.101	248.502	81.0789	248.502	1.13473	497.002	74.862	497.002	1.87155	497.002	573.584
248.602	170.597	248.602	1.48871	497.252	304.927	497.252	3.38808	497.252	350.891	248.602	121.326	248.602	1.22637	497.252	75.051	497.252	1.87627	497.252	576.848
248.752	79.8491	248.752	1.18473	497.502	304.017	497.502	3.37797	497.502	355.232	248.752	80.9435	248.752	1.13439	497.502	74.744	497.502	1.8686	497.502	571.05
248.852	170.8	248.852	1.48829	497.752	303.657	497.752	3.37397	497.752	352.634	248.852	121.439	248.852	1.22648	497.752	74.563	497.752	1.86407	497.752	565.212
249.002	79.7165	249.002	1.18589	498.002	306.587	498.002	3.40652	498.002	351.269	249.002	80.8492	249.002	1.13532	498.002	74.249	498.002	1.85623	498.002	568.592
249.102	170.968	249.102	1.48598	498.252	305.401	498.252	3.39334	498.252	351.779	249.102	121.594	249.102	1.22649	498.252	74.893	498.252	1.87233	498.252	565.821
249.252	79.8666	249.252	1.18491	498.502	305.21	498.502	3.39122	498.502	349.429	249.252	80.8154	249.252	1.13477	498.502	75.334	498.502	1.88335	498.502	566.818
249.352	170.727	249.352	1.48808	498.752	309.104	498.752	3.43449	498.752	348.155	249.352	121.6	249.352	1.22566	498.752	74.752	498.752	1.8688	498.752	563.888
249.502	79.703	249.502	1.18504	499.002	303.879	499.002	3.37643	499.002	353.77	249.502	80.8827	249.502	1.13487	499.002	74.91	499.002	1.87275	499.002	569.651
249.602	171.161	249.602	1.48554	499.252	304.376	499.252	3.38196	499.252	351.699	249.602	121.507	249.602	1.22602	499.252	75.397	499.252	1.88492	499.252	568.444
[truncated: 31,242 more rows]

## Sheet: Figure 2
PANEL A												PANEL B												PANEL C																						PANEL D
	Aortic Segments stimulated with 35 nM Phenylephrine												Aortic Segments stimulated with 2 µM Phenylephrine												Aortic Segments stimulated with 35 nM Phenylephrine										Aortic Segments stimulated with 2 µM Phenylephrine												% de-stiffening
	80-120					80-170							80-120					80-170							80-120					80-170					80-120					80-170							35 nM PE	2 µM PE
Time (min)	Ep (mmHg)											Time (min)	Ep (mmHg)											Time (min)	Ep (%)																						28.23	32.7321
0.499922	796.747	722.388	664.953	724.976	581.143	637.896	616.832	571.047	555.311	584.43		0.504088	1223.75	1190.86	811.097	968.696	807.877	779.109	819.353	691.486	747.843	671.532		0.508255											95.3822	100.241	97.1374	95.2503	96.7517	60.7256	68.9691	82.8127	73.5342				23.17	21.6564
0.504088	792.662	747.705	673.473	720.29	581.54	612.151	608.678	566.131	547.119	581.665		0.508255	1240.6	1200.35	820.864	966.877	804.532	778.462	841.07	691.002	752.921	669.69		0.512422											96.6949	101.04	98.3071	95.0715	96.3511	60.6751	70.7972	82.7548	74.0335				26.52	40.3799
0.508255	795.528	772.982	662.194	724.979	572.218	600.209	608.406	563.706	553.795	586.083		0.512422	1239.16	1190.33	816.119	971.273	789.078	791.381	832.768	694.332	738.887	673.658		0.516588											96.5827	100.197	97.7388	95.5037	94.5004	61.682	70.0983	83.1535	72.6536				23.9	27.1229
0.512422	791.116	775.419	669.701	723.973	577.46	628.211	608.408	564.668	550.637	585.727		0.516588	1233.18	1179.36	808.798	977.507	805.983	825.786	841.045	695.809	736.455	673.176		0.520755											96.1171	99.2723	96.862	96.1167	96.5249	64.3637	70.7951	83.3304	72.4144				26.16	39.1978
0.516588	791.231	768.261	670.641	715.05	578.876	644.217	608.011	566.894	551.699	588.589		0.520755	1230.4	1193.85	817.87	980.655	789.895	789.109	849.339	692.631	748.852	674.528		0.524922											95.9004	100.493	97.9485	96.4263	94.5982	61.505	71.4932	82.9498	73.6335
0.520755	797.773	772.61	664.628	725.825	577.207	639.616	620.187	569.235	549.947	576.726		0.524922	1197.6	1185.68	807.273	973.59	821.81	792.089	852.817	698.57	752.898	680.43		0.529088											93.3436	99.8044	96.6794	95.7315	98.4203	61.7373	71.786	83.6611	74.0313
0.524922	792.787	767.796	662.85	730.979	563.126	620.184	607.093	570.461	555.307	580.79		0.529088	1237.05	1189.87	813.406	975.275	812.604	779.261	814.745	696.96	752.847	676.834		0.533255											96.4187	100.158	97.4139	95.8972	97.3179	60.7374	68.5812	83.4682	74.0263			PANEL E
0.529088	794.041	781.384	661.266	722.685	576.647	643.792	610.335	551.115	552.98	586.402		0.533255	1240.3	1196.42	819.746	976.856	796.966	789.075	817.563	695.177	749.262	678.669		0.537422											96.6719	100.708	98.1732	96.0527	95.445	61.5023	68.8184	83.2547	73.6737				% plateau
0.533255	790.696	773.855	665.695	720.31	576.606	629.234	606.367	555.849	550.864	581.586		0.537422	1218.1	1190.69	822.306	977.069	785.898	787.468	843.392	702.505	755.875	676.976		0.541588											94.9419	100.226	98.4797	96.0736	94.1195	61.3771	70.9926	84.1324	74.324				35 nM PE	2 µM PE
0.537422	789.467	766.321	651.093	716.691	577.107	646.553	602.369	571.86	538.583	582.702		0.541588	1201.61	1182.53	818.876	948.592	815.368	792.396	822.198	698.22	760.766	691.581		0.545755											93.6565	99.5398	98.069	93.2736	97.6488	61.7612	69.2086	83.6191	74.8049				-3.75	-14.05
0.541588	790.355	768.58	655.259	713.203	571.695	635.106	617.463	564.503	555.493	580.202		0.545755	1193.48	1208.58	812.65	971.965	824.643	789.191	814.695	694.39	737.905	687.344		0.549922											93.0224	101.733	97.3234	95.5718	98.7596	61.5114	68.577	83.1605	72.557				-0.5	-14.1
0.545755	799.333	768.614	665.372	716.929	577.552	633.64	619.596	566.406	548.505	588.469		0.549922	1252.43	1213.65	834.931	947.825	812.49	807.803	807.945	697.848	749.27	685.644		0.554088											97.6176	102.159	99.9917	93.1981	97.3042	62.962	68.0088	83.5746	73.6745				6	26.97
0.549922	799.908	775.023	663.107	719.275	576.333	638.305	614.983	560.629	554.797	584.779		0.554088	1212.47	1206.51	816.913	931.193	795.826	801.487	850.532	694.41	753.372	691.672		0.558255											94.503	101.558	97.8339	91.5627	95.3085	62.4698	71.5936	83.1629	74.0779				7.3	0.1
0.554088	799.333	770.91	669.065	725.896	579.443	637.713	608.025	564.071	553.268	587.932		0.558255	1225.4	1187.94	825.408	968.367	807.416	810.157	843.264	699.775	762.548	691.396		0.562422											95.5108	99.9953	98.8512	95.218	96.6965	63.1455	70.9818	83.8054	74.9801				6.7	23.6
0.558255	796.896	767.614	665.51	719.225	578.536	633.432	608.775	550.324	553.082	585.509		0.562422	1204.16	1187.03	821.697	967.034	833.923	826.959	856.317	700.191	758.468	690.072		0.566588											93.8547	99.9184	98.4068	95.0869	99.871	64.4551	72.0806	83.8552	74.579
0.562422	804.5	769.111	668.607	717.2	575.964	622.211	611.138	567.747	545.984	583.552		0.566588	1198.4	1192.31	818.822	977.058	813.23	823.954	828.703	702.549	753.145	692.093		0.570755											93.4058	100.363	98.0625	96.0726	97.3928	64.2209	69.7561	84.1376	74.0556
0.566588	795.189	765.574	660.569	715.521	577.856	638.368	606.68	548.998	550.651	574.359		0.570755	1215.8	1158.11	822.613	966.883	824.358	799.454	851.273	708.017	762.666	668.595		0.574922											94.7626	97.4842	98.5165	95.0721	98.7256	62.3113	71.656	84.7925	74.9918
0.570755	800.584	776.602	661.44	723.101	572.923	632.144	614.398	553.197	549.605	566.606		0.574922	1217.79	1203.94	809.198	950.423	799.67	813.272	854.496	696.081	754.794	672.973		0.579088											94.9176	101.342	96.91	93.4536	95.7689	63.3883	71.9273	83.363	74.2177
0.574922	793.951	772.158	669.386	724.159	578.187	630.003	612.991	557.244	551.447	581.433		0.579088	1217.7	1199.43	818.786	966.303	818.209	812.822	863.476	706.274	776.097	706.338		0.583255											94.9104	100.963	98.0582	95.0151	97.9891	63.3533	72.6832	84.5837	76.3124
0.579088	793.437	774.919	654.927	719.37	578.107	637.296	609.274	562.434	552.059	576.407		0.583255	1238.06	1191.57	821.821	973.851	803.723	809.819	823.233	693.295	758.456	696.277		0.587422											96.4975	100.3	98.4217	95.7572	96.2543	63.1192	69.2957	83.0294	74.5778
0.583255	798.13	769.8	658.866	720.403	576.807	628.896	612.197	561.125	548.143	579.339		0.587422	1226.45	1214.03	819.9	941.178	785.293	799.068	854.893	705.269	763.238	696.095		0.591588											95.5921	102.191	98.1916	92.5445	94.047	62.2812	71.9607	84.4633	75.048
0.587422	797.946	767.523	657.119	717.692	579.951	636.458	607.222	565.27	545.095	583.78		0.591588	1241.79	1168.06	812.626	957.151	805.69	816.804	812.97	698.58	763.064	710.684		0.595755											96.7876	98.3211	97.3205	94.1151	96.4898	63.6636	68.4318	83.6623	75.0309
0.591588	801.865	771.226	655.597	722.759	571.751	637.487	614.841	556.016	549.781	581.595		0.595755	1216.7	1178.38	810.847	979.396	800.4	802.077	876.077	703.742	760.36	698.955		0.599922											94.8324	99.1906	97.1075	96.3025	95.8562	62.5157	73.7439	84.2805	74.765
0.595755	791.112	770.852	659.765	726.412	573.378	632.841	614.981	563.901	552.246	586.348		0.599922	1237.63	1193.99	812.684	972.57	817.156	784.405	849.227	688.393	758.963	701.226		0.604088											96.4638	100.504	97.3274	95.6313	97.863	61.1384	71.4838	82.4423	74.6276
0.599922	796.104	775.929	653.463	722.255	575.372	627.476	615.867	559.4	554.246	576.516		0.604088	1222.88	1182.83	819.483	970.495	791.47	763.38	852.63	699.792	761.845	699.455		0.608255											95.3143	99.5646	98.1417	95.4272	94.7869	59.4996	71.7702	83.8074	74.911
0.604088	790.173	773.217	655.194	720.063	574.008	625.758	608.783	563.279	547.257	578.712		0.608255	1227.73	1166.77	823.527	975.145	775.706	764.662	844.767	696.981	778.164	692.002		0.612422											95.6918	98.2132	98.626	95.8844	92.8989	59.5996	71.1083	83.4708	76.5156
0.608255	785.412	764.83	653.037	712.349	578.731	639.314	603.509	557.87	554.534	583.451		0.612422	1225.81	1193.37	821.97	985.002	796.977	792.469	826.277	681.063	767.74	692.705		0.616588											95.5423	100.452	98.4395	96.8537	95.4463	61.7669	69.5519	81.5644	75.4907
0.612422	789.701	771.603	651.355	718.519	571.755	635.773	608.795	550.968	549.346	588.483		0.616588	1207.1	1177.29	817.714	976.014	805.221	787.549	850.165	704.699	769.622	699.436		0.620755											94.0842	99.0982	97.9298	95.9699	96.4337	61.3834	71.5627	84.395	75.6758
0.616588	788.034	768.804	654.995	715.772	574.755	634.851	583.949	559.477	548.131	578.758		0.620755	1222.85	1195.57	828.751	961.625	816.8	800.571	828.583	718.944	774.202	700.213		0.624922											95.3115	100.637	99.2516	94.5551	97.8204	62.3984	69.746	86.1011	76.1261
0.620755	792.258	773.565	652.32	720.016	574.183	629.96	623.75	556.729	547.225	579.82		0.624922	1232.62	1198.45	830.598	975.034	798.547	815.217	843.502	696.759	774.44	695.08		0.629088											96.0736	100.88	99.4728	95.8736	95.6344	63.5399	71.0019	83.4442	76.1494
0.624922	792.771	769.844	651.59	726.468	576.247	634.581	611.295	562.227	547.547	578.151		0.629088	1204.09	1216.82	812.33	979.226	799.375	860.687	843.447	706.831	778.832	703.59		0.633255											93.8495	102.426	97.285	96.2858	95.7335	67.084	70.9972	84.6505	76.5813
0.629088	792.297	766.699	649.207	714.23	575.704	634.651	608.282	560.132	551.762	576.449		0.633255	1209.13	1216.26	816.597	971.338	804.987	763.759	860.936	686.014	742.305	708.087		0.637422											94.2426	102.379	97.7961	95.5102	96.4056	59.5291	72.4693	82.1574	72.9897
0.633255	786.677	766.055	651.492	712.113	572.005	647.863	610.406	559.742	549.967	577.785		0.637422	1223.35	1199.54	821.214	981.659	804.826	823.645	857.142	711.068	773.08	699.967		0.641588											95.351	100.972	98.349	96.525	96.3863	64.1968	72.15	85.1579	76.0158
0.637422	788.634	768.533	655.461	718.692	573.7	655.159	609.315	557.361	549.899	581.805		0.641588	1227.73	1206.41	826.235	965.347	807.475	833.6	853.098	706.25	766.473	715.424		0.645755											95.6923	101.55	98.9503	94.9211	96.7036	64.9727	71.8096	84.5809	75.3661
0.641588	799.837	776.29	651.234	725.248	574.413	652.35	625.076	552.995	547.624	576.942		0.645755	1237.52	1206.51	817.795	976.092	800.834	810.222	875.667	709.778	775.93	686.576		0.649922											96.4549	101.558	97.9395	95.9776	95.9083	63.1506	73.7093	85.0034	76.296
0.645755	796.443	770.097	653.049	730.054	576.215	652.1	607.483	565.922	545.827	577.057		0.649922	1219.87	1209.55	817.991	971.53	800.12	807.822	855.889	705.925	770.777	713.603		0.654088											95.0795	101.814	97.963	95.529	95.8228	62.9635	72.0445	84.5419	75.7893
0.649922	792.614	767.286	651.406	723.139	571.525	643.909	620.277	562.632	545.104	576.389		0.654088	1223.52	1205.1	813.679	951.536	814.57	807.187	867.526	706.599	772.326	702.321		0.658255											95.3641	101.44	97.4466	93.5631	97.5533	62.9141	73.0241	84.6227	75.9416
0.654088	797.017	769.08	652.827	720.923	573.587	654.988	618.808	562.205	529.259	577.142		0.658255	1218.12	1205.15	817.732	968.114	807.854	806.128	872.27	700.691	768.216	701.08		0.662422											94.9427	101.444	97.932	95.1932	96.7489	62.8315	73.4234	83.915	75.5374
0.658255	798.071	768.526	656.427	715.111	574.87	659.928	616.292	559.63	534.896	581.152		0.662422	1238.39	1199.09	823.558	954.185	811.989	832.684	856.747	724.025	778.278	716.546		0.666588											96.5231	100.933	98.6298	93.8235	97.2442	64.9013	72.1168	86.7096	76.5268
0.662422	797.266	781.339	650.488	726.948	574.331	665.852	610.574	559.783	547.87	582.997		0.666588	1236.03	1178.8	808.345	965.177	804.945	828.857	848.729	716.52	767.567	710.404		0.670755	96.1094	93.3318	98.3658	97.0517	98.1661	75.8497	84.2667	79.2021	82.7587	84.0906	96.3389	99.2258	96.8078	94.9043	96.4006	64.603	71.4418	85.8107	75.4736
0.666588	788.016	771.433	651.583	732.513	569.881	662.099	612.629	563.293	545.738	580.441		0.670755	1211.38	1204.54	818.085	974.686	800.879	824.734	845.699	707.651	776.892	709.008		0.674922	95.6166	96.6027	99.6262	96.4244	98.2331	72.7884	83.1528	78.5202	81.5379	83.6929	94.4175	101.392	97.9743	95.8393	95.9137	64.2816	71.1868	84.7486	76.3906
0.670755	790.221	770.238	648.368	733.918	574.107	655.37	629.805	547.936	539.341	578.496		0.674922	1224.07	1199.92	810.303	977.592	805.051	828.798	860.281	706.927	774.114	674.142		0.679088	95.9624	99.8685	97.9578	97.0521	96.6585	71.3684	83.1155	78.184	82.5328	84.3285	95.4067	101.003	97.0423	96.1251	96.4133	64.5985	72.4142	84.662	76.1174
0.674922	794.028	771.08	651.579	727.366	572.374	655.701	630.669	560.516	539.28	576.496		0.679088	1260.49	1187.32	819.435	957.908	815.816	839.942	854.979	705.567	776.428	711.524		0.683255	95.4302	100.183	99.0681	96.9174	97.5439	74.6981	83.1158	78.3174	82.0622	84.2773	98.2459	99.9426	98.136	94.1895	97.7025	65.467	71.9679	84.499	76.345
0.679088	790.047	768.043	649.069	715.624	576.792	663.414	620.74	546.78	548.457	577.084		0.683255	1220.97	1195.75	811.684	976.42	806.511	835.408	866.758	712.719	779.631	716.31		0.687422	95.4441	99.2586	99.2073	95.7229	97.783	76.6013	83.0616	78.6261	82.2204	84.6891	95.1654	100.652	97.2076	96.0098	96.5882	65.1137	72.9594	85.3556	76.6599
0.683255	797.095	772.105	653.846	720.31	574.04	669.721	619.405	561.699	549.141	579.719		0.687422	1243.6	1201.24	806.006	986.171	795.053	824.494	874.389	704.873	776.974	718.375		0.691588	96.2331	99.8204	98.3178	97.1653	97.5012	76.0542	84.725	78.9508	81.9592	82.9822	96.9293	101.115	96.5276	96.9686	95.2159	64.2629	73.6018	84.4159	76.3986
0.687422	795.712	768.322	649.692	724.261	572.672	657.527	613.407	560.787	546.823	577.217		0.691588	1216.16	1169.66	821.16	964.661	804.626	815.445	846.379	708.654	777.535	716.235		0.695755	95.6318	99.1984	98.0547	97.8553	95.1226	73.7436	82.9362	79.1208	82.7581	83.5669	94.7905	98.4559	98.3426	94.8536	96.3624	63.5577	71.2441	84.8687	76.4538
0.691588	785.672	770.235	644.356	735.347	569.412	661.289	618.197	561.553	549.811	574.776		0.695755	1217.68	1207.97	823.068	989.013	809.515	826.272	861.418	702.372	779.58	722.239		0.699922	95.783	100.954	97.8204	96.745	97.4066	76.5507	83.3791	76.4376	82.4113	84.3744	94.9088	101.681	98.5711	97.2481	96.9479	64.4016	72.51	84.1164	76.6549
0.695755	792.431	761.525	650.045	732.213	573.085	659.94	627.06	559.572	548.708	574.9		0.699922	1216.99	1192.98	828.894	953.29	799.77	835.249	876.032	729.154	784.502	722.009		0.704088	95.3795	99.9812	98.4756	96.427	97.3996	74.8197	82.8371	77.0941	82.096	83.6814	94.8552	100.419	99.2687	93.7355	95.7808	65.1012	73.7401	87.3238	77.1388
0.699922	792.509	768.185	647.589	720.933	569.224	669.938	633.589	561.438	531.162	571.3		0.704088	1236.93	1199.74	802.208	956.418	799.712	830.929	857.479	720	755.91	716.852		0.708255	95.2312	99.0078	96.3156	95.9426	97.4843	76.8791	82.2908	79.3148	80.2658	83.842	96.4089	100.988	96.0728	94.0431	95.7739	64.7645	72.1784	86.2275	74.3274
0.704088	791.142	772.04	649.37	721.084	573.099	671.456	621.368	558.838	531.756	578.41		0.708255	1213.86	1187.78	805.009	976.864	790.859	843.203	861.802	677.692	800.274	720.265		0.712422	95.3384	99.2997	96.9318	95.4757	96.5701	75.5179	84.3528	78.2944	82.7859	83.4823	94.6108	99.9817	96.4082	96.0534	94.7136	65.7212	72.5422	81.1607	78.6897
0.708255	787.066	765.043	647.554	722	573.834	679.559	615.547	557.033	555.148	577.607		0.712422	1233.12	1211.42	800.547	963.174	804.913	841.312	843.104	708.175	770.773	709.632		0.716588	96.4214	99.3041	98.4278	95.9745	97.5595	75.3436	84.6442	78.5584	81.7444	84.6717	96.1119	101.972	95.8739	94.7073	96.3968	65.5738	70.9683	84.8114	75.7889
0.712422	805	776.647	635.482	730.374	571.047	673.917	617.26	564.33	544.075	577.02		0.716588	1214.95	1187.9	788.908	967.032	794.984	832.206	861.156	713.188	784.26	711.753		0.720755	96.4907	100.132	98.0928	96.2884	97.3535	75.8983	84.014	77.7572	82.6821	84.1408	94.6958	99.9916	94.4799	95.0868	95.2077	64.864	72.4878	85.4118	77.115
0.716588	796.448	767.253	643.193	733.717	576.039	665.011	629.644	568.082	546.921	581.643		0.720755	1225.31	1198.88	808.013	970.94	798.218	831.501	890.275	709.924	779.285	716.582		0.724922	96.4214	99.6007	98.9742	97.1748	97.8789	75.828	83.0635	78.2345	82.4543	84.5945	95.5035	100.916	96.7681	95.471	95.5949	64.8091	74.939	85.0208	76.6259
0.720755	805.913	767.844	641.198	726.959	570.797	671.346	625.004	556.871	544.58	576.238		0.724922	1216.01	1188.64	816.964	981.777	802.283	825.642	861.601	715.098	781.288	716.217		0.729088	96.1274	99.1749	98.4483	96.2817	97.7257	75.3189	83.1659	76.3279	82.4266	84.246	94.7783	100.054	97.84	96.5366	96.0817	64.3525	72.5254	85.6405	76.8228
0.724922	790.954	774.255	645.781	727.475	569.103	679.778	628.147	559.651	545.8	577.678		0.729088	1204.07	1175.91	819.78	962.748	803.664	835.414	867.389	702.378	782.712	717.263		0.733255	97.0446	99.3684	98.9063	96.0108	97.2912	73.9847	83.4888	78.7444	81.3688	83.9643	93.8476	98.9826	98.1773	94.6655	96.2472	65.1141	73.0125	84.1171	76.9629
0.729088	785.991	775.083	646.611	720.034	577.91	680.934	633.77	562.17	546.229	578.342		0.733255	1262.42	1171.28	795.074	974.858	809.821	833.593	865.55	719.85	791.867	709.42		0.737422	95.9214	98.9114	97.7173	95.786	97.6108	75.9058	82.8798	76.1439	82.0643	82.6415	98.3957	98.5928	95.2185	95.8562	96.9846	64.9721	72.8578	86.2096	77.863
0.733255	791.074	773.602	646.778	727.68	569.236	673.971	621.167	557.055	545.51	573.91		0.737422	1236.74	1203.57	810.605	964.906	814.886	837.786	865.582	707.024	792.787	720.776		0.741588	96.5723	100.336	97.8461	96.8006	96.7775	75.1657	83.9342	76.7263	81.9084	81.526	96.3945	101.311	97.0784	94.8777	97.5911	65.299	72.8605	84.6736	77.9535
0.737422	789.451	768.165	646.608	729.752	571.629	671.768	620.828	560.663	545.574	571.807		0.741588	1202.88	1198.19	819.359	913.028	801.418	840.125	878.869	722.648	787.991	717.677		0.745755	95.7721	99.762	99.0216	96.9423	97.6667	74.9112	83.742	77.2876	82.1828	83.6594	93.7553	100.858	98.1268	89.7766	95.9782	65.4813	73.9789	86.5447	77.4819
0.741588	792.645	769.112	644.542	721.535	571.19	667.917	621.606	559.023	544.81	573.026		0.745755	1215.34	1200.76	821.084	966.248	800.442	828.584	867.803	703.059	782.968	716.911		0.749922	95.7101	100.119	96.8826	96.3013	97.6532	75.7784	83.2342	78.0075	82.2741	82.9362	94.7267	101.074	98.3334	95.0096	95.8613	64.5818	73.0474	84.1987	76.988
0.745755	786.377	774.51	648.355	725.442	572.856	674.212	629.143	537.378	545.668	574.513		0.749922	1227.39	1188.39	820.965	961.526	803.413	833.681	871.717	709.752	785.736	717.626		0.754088	96.2762	99.4574	97.4654	96.4395	97.4337	74.7796	83.6334	77.8259	81.6904	83.3581	95.6654	100.033	98.3192	94.5454	96.2171	64.979	73.3768	85.0002	77.2601
0.749922	784.812	772.763	644.767	716.618	573.39	682.476	635.308	569.872	540.984	576.682		0.754088	1223.13	1201.7	816.729	972.737	804.585	845.509	852.676	707.823	795.35	721.313		0.758255	96.2541	99.1631	97.2069	96.0766	97.9647	75.6787	82.9539	78.4008	81.2361	83.9972	95.3335	101.153	97.8119	95.6477	96.3575	65.9009	71.7741	84.7692	78.2055
0.754088	790.936	770.672	639.889	719.204	569.756	683.824	630.096	555.606	546.916	583.028		0.758255	1222.6	1183.83	816.122	977.049	805.99	829.694	884.48	720.694	785.085	718.017		0.762422	96.7267	99.6415	96.9818	96.7549	96.5795	75.8011	83.9946	77.1173	81.9345	83.6827	95.2925	99.6491	97.7391	96.0716	96.5257	64.6683	74.4512	86.3106	77.1961
0.758255	785.409	764.237	644.379	720.683	574.756	675.792	630.037	561.326	547.702	577.043		0.762422	1194.51	1203.07	801.941	971.767	807.649	836.754	841.074	714.738	783.049	718.869		0.766588	95.4297	99.5933	97.5984	97.2438	96.8544	75.2486	84.0137	78.211	82.3019	84.3667	93.1025	101.268	96.0408	95.5523	96.7245	65.2185	70.7975	85.5973	76.996
0.762422	793.548	769.027	641.418	723.186	571.83	674.071	625.682	555.619	545.811	582.985		0.766588	1233.96	1215.06	785.146	977.094	805.783	822.933	883.423	706.085	794.028	720.124		0.770755	96.0319	100.249	96.6661	96.6874	97.1912	74.6107	84.1349	77.5867	82.6	82.9519	96.1775	102.278	94.0295	96.0761	96.501	64.1413	74.3622	84.5611	78.0755
0.766588	786.068	766.35	648.239	727.129	570.777	683.109	622.189	562.614	542.182	576.302		0.770755	1232.92	1204.41	798.345	965.593	806.775	836.912	836.263	698.71	786.594	721.458		0.774922	95.3164	99.8989	96.9221	96.3939	96.9607	74.4064	83.1671	78.1247	81.5585	83.2679	96.0969	101.382	95.6102	94.9453	96.6198	65.2309	70.3925	83.6779	77.3446
0.770755	789.991	772.355	640.607	715.57	570.84	686.126	624.631	549.522	545.525	574.904		0.774922	1216.2	1197.79	821.004	984.723	808.156	822.458	874.686	720.945	788.813	718.981		0.779088	94.7421	98.8153	96.603	95.3613	97.7587	76.0183	82.4465	77.3744	82.6429	83.9498	94.7936	100.824	98.3238	96.8262	96.7852	64.1043	73.6267	86.3407	77.5628
0.774922	790.833	777.681	645.829	712.874	570.346	674.464	622.196	560.126	543.873	577.875		0.779088	1182.33	1216.76	829.984	974.099	800.753	832.798	855.572	726.928	791.66	718.244		0.783255	95.2595	99.6903	96.3542	96.1873	96.5803	75.5972	83.1688	76.4172	81.8698	84.6738	92.1534	102.421	99.3993	95.7816	95.8985	64.9102	72.0178	87.0572	77.8427
0.779088	782.607	766.964	647.696	718.168	570.002	670.384	630.185	561.275	547.966	572.552		0.783255	1216.89	1212.06	830.499	971.319	804.058	838.653	866.242	711.543	793.431	723.429		0.787422	95.0584	99.3287	96.8928	95.8196	97.0869	75.4876	79.7744	77.5974	81.6886	83.2746	94.8469	102.026	99.4609	95.5083	96.2943	65.3666	72.916	85.2148	78.0168
0.783255	778.792	763.179	639.588	719.62	576.466	674.378	623.116	557.711	542.513	571.857		0.787422	1216.98	1201.43	818.066	973.606	799.212	855.845	881.385	722.727	793.178	722.547		0.791588	95.5679	99.9438	96.497	96.3877	96.9904	74.9061	85.2117	77.2162	81.5536	83.4273	94.8542	101.13	97.972	95.7332	95.714	66.7066	74.1907	86.5542	77.9919
0.787422	796.2	760.769	648.561	726.805	568.38	677.731	616.026	560.245	543.109	572.626		0.791588	1231.24	1189.97	821.697	977.391	804.204	838.048	859.251	714.252	794.163	718.651		0.795755	95.6298	99.4631	96.3891	97.2514	97.3391	75.4555	83.5102	77.9788	81.6016	83.1872	95.9659	100.166	98.4068	96.1053	96.3118	65.3194	72.3275	85.5392	78.0888
0.791588	801.542	771.328	644.507	715.534	569.331	685.836	617.938	556.666	541.723	575.175		0.795755	1236.11	1201.84	817.892	985.813	802.553	839.797	873.092	712.838	782.843	714.984		0.799922	95.5726	99.0567	96.0365	95.6131	97.2473	75.4639	83.0987	77.6882	82.2297	82.9424	96.3454	101.165	97.9511	96.9334	96.1142	65.4557	73.4926	85.3698	76.9758
0.795755	796.366	775.089	646.504	720.374	563.424	684.931	621.326	562.341	541.499	571.665		0.799922	1225.74	1207.18	821.983	974.4	796.875	837.699	889.966	702.551	790.752	720.65		0.804088	94.8947	98.9735	96.3746	95.3298	96.6224	77.0349	83.3888	77.6341	81.9622	83.1346	95.5369	101.615	98.4411	95.8113	95.4341	65.2922	74.913	84.1378	77.7534
0.799922	793.184	767.207	642.341	710.682	570.219	680.761	624.773	560.657	541.984	570.705		0.804088	1229.53	1218.4	815.701	980.293	805.145	837.977	885.75	691.796	799.809	725.807		0.808255	95.1308	99.2937	96.9617	96.2104	96.9088	77.9023	83.2398	77.3039	81.9522	83.7129	95.8327	102.559	97.6887	96.3906	96.4246	65.3139	74.5581	82.8498	78.644
0.804088	796.153	777.224	640.13	723.722	570.703	675.074	626.004	560.36	540.913	571.527		0.808255	1238.47	1187.98	827.019	968.604	797.091	834.194	848.472	727.95	790.825	725.856		0.812422	96.4822	100.296	96.3364	97.088	97.0293	77.5684	85.3929	76.6984	81.6131	83.0132	96.5292	99.9984	99.0442	95.2413	95.46	65.019	71.4202	87.1796	77.7605
0.808255	806.475	768.501	648.015	727.049	569.695	676.159	620.969	557.61	545.666	574.756		0.812422	1242.1	1188.57	824.649	986.02	806.466	853.157	884.367	712.927	788.299	721.335		0.816588	96.0728	99.4957	96.6048	97.7314	97.3337	77.5387	82.9895	78.4912	81.3453	83.0298	96.812	100.048	98.7604	96.9538	96.5827	66.4971	74.4417	85.3805	77.5122
0.812422	789.456	768.848	647.419	719.051	570.471	678.705	616.536	560.014	542.236	571.558		0.816588	1179.85	1187.05	815.855	963.876	803.175	838.231	869.219	718.922	791.292	717.734		0.820755	95.6109	99.1325	96.3619	96.8058	96.5414	76.5646	84.7373	78.0349	81.2375	82.9337	91.9599	99.9201	97.7071	94.7764	96.1886	65.3337	73.1666	86.0984	77.8065
0.816588	803.246	775.89	652.505	722.373	570.22	682.633	620.935	566.079	545.072	575.183		0.820755	1227.1	1196.89	829.546	931.185	804.208	858.717	874.449	719.377	795.79	717.68		0.824922	96.142	99.3644	96.572	96.509	96.8897	77.8821	84.5366	77.9757	78.8761	83.042	95.643	100.748	99.3468	91.5619	96.3124	66.9304	73.6068	86.1529	78.2488
0.820755	790.581	770.149	652.327	709.582	569.705	681.588	620.24	562.702	541.938	577.822		0.824922	1263.84	1185.26	810.758	967.413	811.193	872.097	875.816	724.056	791.108	715.647		0.829088	96.2691	99.2928	97.1046	95.731	97.1065	78.4694	84.1929	77.6186	79.7163	83.619	98.5064	99.769	97.0968	95.1242	97.1489	67.9733	73.7219	86.7132	77.7884
0.824922	793.492	768.323	650.311	710.556	567.261	675.865	628.235	556.494	542.101	575.049		0.829088	1231.7	1185.3	806.337	983.239	801.741	853.032	894.826	725.659	787.73	716.146		0.833255	96.172	100.948	96.2261	97.3156	97.0154	79.1739	83.4118	77.6398	81.6499	83.8845	96.0012	99.7723	96.5673	96.6803	96.0169	66.4873	75.3221	86.9052	77.4562
0.829088	800.046	764.194	653.562	717.468	572.91	674.22	625.2	558.413	544.347	574.845		0.833255	1239.2	1191.63	797.228	972.434	806.392	832.663	872.806	724.709	791.55	722.573		0.837422	95.0562	99.6684	96.388	98.0606	96.2636	78.7276	83.6924	78.1267	81.3321	83.5167	96.586	100.306	95.4764	95.6179	96.5739	64.8997	73.4685	86.7915	77.8319
0.833255	793.641	770.587	655.781	712.601	566.894	678.077	630.251	556.108	541.275	569.392		0.837422	1212.59	1196.46	828.66	974.469	796.917	845.461	873.259	725.87	800.45	712.844		0.841588	95.3221	99.514	95.9124	98.2487	96.9776	77.9275	86.0389	75.9966	80.3787	83.2368	94.5123	100.712	99.2408	95.818	95.4392	65.8972	73.5066	86.9305	78.707
0.837422	790.46	777.473	670.089	718.971	569.882	682.465	619.73	558.728	540.165	574.706		0.841588	1212.46	1192.59	818.484	958.705	804.983	844.24	874.614	724.079	797.176	721.158		0.845755	95.7814	99.6227	96.3875	97.3716	96.6848	77.9668	86.1569	77.7415	80.3696	82.9491	94.5018	100.387	98.022	94.268	96.4051	65.8021	73.6207	86.716	78.3851
0.841588	788.675	768.282	662.978	712.616	572.246	682.679	616.318	564.775	539.351	574.973		0.845755	1229.45	1183.09	793.551	972.906	806.235	852.394	893.097	717.625	798.6	720.581		0.849922	95.3012	99.2304	96.0162	95.7997	97.431	78.884	84.8006	75.8363	81.7373	83.0337	95.8259	99.5866	95.036	95.6643	96.5551	66.4376	75.1765	85.9431	78.525
0.845755	795.279	766.299	658.073	711.992	563.109	687.815	620.628	561.095	542.62	573.986		0.849922	1241.53	1213.8	802.003	982.007	806.544	844.257	870.919	723.639	801.344	717.458		0.854088	96.1514	99.7551	96.7229	96.4271	96.9662	79.6339	84.6182	77.9055	81.8392	83.4128	96.7678	102.172	96.0483	96.5592	96.5921	65.8033	73.3097	86.6634	78.7949
0.849922	781.827	765.552	660.275	712.44	573.85	669.862	621.402	559.9	543.859	570.995		0.854088	1230.92	1213.55	817.278	977.565	815.285	858.302	891.77	720.887	806.544	713.706		0.858255	95.9846	99.2665	96.1082	96.956	96.7351	78.1839	83.7987	77.7791	81.4937	83.0529	95.9406	102.15	97.8776	96.1224	97.639	66.8981	75.0649	86.3337	79.3062
0.854088	791.166	768.491	652.956	718.377	571.674	670.162	630.993	560.547	545.376	571.761		0.858255	1230.75	1208.5	811.231	977.125	799.686	865.465	873.726	728.588	803.462	718.037		0.862422	94.7735	99.5136	95.3189	98.44	96.1845	78.6312	84.4531	77.8853	81.9391	82.7016	95.9278	101.725	97.1534	96.0791	95.7708	67.4563	73.5459	87.256	79.0032
0.858255	789.838	772.791	670.674	720.366	576.942	680.867	621.547	559.522	542.887	577.156		0.862422	1242.35	1197.21	822.729	976.124	801.072	857.047	890.08	728.379	792.04	725.158		0.866588	95.5888	98.3882	96.1606	98.0205	96.8049	78.4709	85.6639	77.6106	81.7747	82.7195	96.8314	100.775	98.5304	95.9808	95.9368	66.8002	74.9226	87.231	77.8801
0.862422	783.6	770.503	667.501	716.307	561.685	675.444	627.912	561.864	535.535	574.252		0.866588	1202.85	1209.05	814.154	983.807	805.876	862.765	787.174	721.937	792.561	715.527		0.870755	95.5982	99.2487	95.7972	96.5105	96.1527	79.6596	86.5559	77.8694	79.1597	82.2015	93.7531	101.772	97.5035	96.7362	96.5121	67.2459	66.2604	86.4595	77.9313
0.866588	800.364	768.606	665.459	716.933	569.935	686.621	619.857	562.786	537.187	572.456		0.870755	1203.7	1189.04	815.735	972.254	808.837	852.196	863.429	717.186	791.037	715.373		0.874922	95.4333	99.7468	96.0606	96.5306	96.8073	79.8402	84.8863	77.5087	79.2484	83.2245	93.8189	100.087	97.6928	95.6002	96.8667	66.4221	72.6792	85.8905	77.7814
0.870755	787.136	764.556	665.52	710.462	572.618	681.945	622.729	562.166	545.375	574.269		0.874922	1203.76	1181.26	824.764	976.547	809.072	850.498	887.302	728.794	801.342	727.004		0.879088	94.9416	98.8428	95.7921	96.6533	96.9314	80.8037	84.0911	77.2583	82.7344	83.1089	93.8239	99.4325	98.7741	96.0223	96.8949	66.2898	74.6887	87.2807	78.7947
0.874922	796.638	771.559	661.034	720.001	568.211	679.913	626.751	559.087	540.631	574.529		0.879088	1235.8	1179.22	820.428	970.631	796.037	853.126	890.097	721.32	795.532	724.744		0.883255	97.1049	100.342	94.0062	97.7743	96.4606	80.1328	84.3251	78.2705	81.0841	83.0245	96.321	99.261	98.2549	95.4407	95.3337	66.4946	74.924	86.3856	78.2234
0.879088	790.648	776.042	668.588	720.984	569.681	684.321	644.431	559.757	543.787	575.161		0.883255	1253.08	1204.05	823.233	973.007	800.348	855.228	888.221	715.174	798.515	725.974		0.887422	96.0734	99.1283	95.147	98.2219	97.3039	79.0739	86.0169	78.7908	81.5083	83.6897	97.6676	101.351	98.5908	95.6742	95.8501	66.6585	74.7661	85.6495	78.5167
0.883255	799.934	773.927	670.142	717.601	570.089	688.173	624.627	559.134	543.212	569.591		0.887422	1238.95	1201.83	820.929	989.626	799.828	852.846	892.78	738.295	805.803	711.918		0.891588	97.2151	99.2046	94.8518	97.3172	96.4184	79.827	85.3831	77.236	81.1594	82.9119	96.5664	101.165	98.3149	97.3084	95.7878	66.4728	75.1498	88.4185	79.2333
0.887422	795.949	769.819	668.999	714.794	567.271	692.962	631.217	565.804	538.55	570.616		0.891588	1240.26	1191.06	815.057	966.992	808.014	857.078	871.752	727.831	812.908	722.884		0.895755	95.4106	100.033	95.5297	97.3862	96.1323	80.8297	85.8124	77.6215	81.3413	83.1191	96.6688	100.257	97.6116	95.0828	96.7681	66.8027	73.3798	87.1654	79.932
0.891588	794.989	765.409	664.621	707.207	572.76	680.431	622.104	562.938	542.168	570.181		0.895755	1237.91	1199.16	812.776	961.136	791.617	842.769	892.364	732.589	804.896	726.807		0.899922	94.8119	100.14	95.6525	96.3901	97.6199	80.9672	86.5806	77.9708	81.4052	83.2146	96.4855	100.94	97.3384	94.507	94.8045	65.6874	75.1149	87.7352	79.1442
0.895755	798.537	774.356	660.981	711.297	574.201	676.171	626.81	557.692	540.351	572.155		0.899922	1245.65	1191.58	798.983	962.822	801.951	870.338	886.874	731.909	799.763	728.783		0.904088	95.4252	99.9486	95.6772	97.4137	96.1547	80.1392	84.8589	77.2614	81.2981	82.577	97.0888	100.302	95.6866	94.6727	96.042	67.8362	74.6527	87.6538	78.6394
0.899922	799.835	772.212	672.726	714.641	573.837	686.954	617.109	559.974	543.809	571.368		0.904088	1243.55	1191.49	839.783	980.193	808.71	853.792	888.575	726.763	798.685	720.644		0.908255	95.2293	99.2461	95.6521	97.691	96.5589	79.8773	84.8126	77.7619	81.3076	82.2745	96.925	100.294	100.573	96.3808	96.8515	66.5465	74.7959	87.0375	78.5334
0.904088	797.564	772.784	669.839	718.614	571.241	689.633	626.396	562.51	542.683	569.918		0.908255	1238.2	1180.69	817.096	980.241	814.028	852.601	882.673	734.53	803.061	714.354		0.912422	95.6146	99.3685	95.3464	96.5911	96.4848	79.4194	84.9188	77.5344	81.1937	82.4498	96.5081	99.3846	97.8558	96.3855	97.4884	66.4537	74.2991	87.9677	78.9637
0.908255	796.183	768.812	671.753	715.323	570.385	685.009	626.941	562.922	540.947	571.348		0.912422	1234.39	1182.53	810.508	952.407	803.27	864.55	876.284	731.701	789.168	723.959		0.916588	94.8585	100.066	95.9105	97.1141	96.7663	80.168	85.9485	74.5323	81.3216	82.6638	96.211	99.5393	97.0669	93.6486	96.2	67.385	73.7613	87.6289	77.5976
0.912422	792.445	769.873	670.602	709.526	568.089	698.191	622.003	562.567	541.901	571.706		0.916588	1237.08	1198	808.644	972.401	807.226	860.11	893.323	731.825	792.453	720.992		0.920755	94.6697	99.8402	95.3798	95.9328	96.8564	81.1505	86.7908	79.0392	80.6236	82.9758	96.421	100.842	96.8436	95.6146	96.6738	67.039	75.1956	87.6437	77.9207
0.916588	801.365	768.795	664.923	710.327	576.917	683.65	624.868	561.206	535.051	569.498		0.920755	1233.19	1204.97	808.195	964.381	794.656	862.272	896.504	747.993	793.609	716.808		0.924922	95.4084	99.57	94.6582	96.279	96.2425	81.3109	86.0787	77.0604	81.5075	83.8889	96.1177	101.428	96.7898	94.8261	95.1684	67.2075	75.4633	89.58	78.0343
0.920755	805.146	770.601	675.583	708.444	588.664	680.741	616.226	563.129	540.92	574.557		0.924922	1218.54	1200.16	820.891	972.972	808.303	846.481	880.141	734.062	801.712	718.379		0.929088	94.7418	98.7387	95.3223	96.4769	97.0871	80.3558	86.0706	77.8538	81.6247	83.0278	94.9759	101.023	98.3103	95.6708	96.8028	65.9767	74.0859	87.9116	78.8311
0.924922	803.116	773.747	672.969	716.342	589.288	685.15	621.217	564.349	545.081	572.512		0.929088	1228.18	1159.32	819.472	971.633	809.575	859.043	893.884	727.555	816.317	717.274		0.933255	95.7235	99.3575	94.8844	96.8121	96.5928	80.1511	85.4757	77.0623	81.343	83.8827	95.7276	97.5856	98.1403	95.5391	96.9551	66.9558	75.2427	87.1324	80.2672
0.929088	792.201	770.312	673.191	723.917	587.543	685.844	625.413	560.469	542.307	574.022		0.933255	1232.13	1223.82	818.446	968.02	802.175	892.209	915.798	732.937	794.828	716.801		0.937422	94.8213	99.0116	95.8933	97.3399	96.415	81.2258	84.9985	78.0325	80.802	82.9212	96.0349	103.015	98.0175	95.1838	96.0689	69.5409	77.0874	87.7769	78.1542
0.933255	785.035	768.829	664.659	717.918	581.651	688.151	631.051	563.977	544.299	569.838		0.937422	1223.89	1175.07	819.258	984.287	804.018	863.536	901.794	728.001	801.223	716.475		0.941588	95.2944	99.7874	94.7643	95.7925	96.4257	81.5846	85.3322	76.2167	81.3002	82.72	95.3931	98.9117	98.1147	96.7833	96.2896	67.306	75.9086	87.1858	78.783
0.937422	792.46	768.929	662.482	711.799	580.646	689.903	625.627	565.786	536.307	573.255		0.941588	1233.9	1201.53	806.14	976.721	798.815	875.682	876.035	737.58	808.459	714.457		0.945755	95.3961	100.476	95.5368	95.4315	96.3423	80.1978	84.9994	77.6873	81.054	83.1475	96.1728	101.139	96.5437	96.0395	95.6664	68.2527	73.7404	88.3329	79.4945
0.941588	792.26	768.835	671.695	709.764	586.304	680.047	621.337	561.659	543.758	569.403		0.945755	1210.27	1210.07	822.096	975.151	797.052	858.539	875.601	745.768	801.173	713.904		0.949922	94.4038	99.091	95.8131	96.1403	96.2842	79.7127	86.0909	77.8467	81.6641	82.3816	94.331	101.858	98.4546	95.8851	95.4553	66.9165	73.7038	89.3135	78.778
0.945755	799.422	781.864	668.577	716.638	593.487	682.664	620.665	567.93	540.958	566.247		0.949922	1217.94	1210.68	824.105	971.443	795.661	864.588	873.504	723.777	808.12	713.817		0.954088	93.9436	98.6019	94.6136	96.3347	97.3761	80.1876	85.1252	77.3525	80.8514	82.2816	94.9288	101.909	98.6952	95.5204	95.2887	67.388	73.5272	86.6798	79.4612
0.949922	785.604	768.938	667.076	729.609	601.635	691.585	619.039	574.745	541.284	570.125		0.954088	1224.4	1200.75	818.71	973.141	799.273	886.2	928.804	736.514	790.193	720.776		0.958255	96.0434	98.2906	95.941	97.2965	96.0102	80.5863	84.1565	77.704	80.9402	82.3923	95.4323	101.073	98.0491	95.6874	95.7213	69.0725	78.1822	88.2053	77.6985
0.954088	783.263	767.062	660.868	728.806	600.823	692.777	625.875	574.815	544.832	567.999		0.958255	1253.62	1189.59	819.574	977.301	810.324	856.513	912.526	735.923	799.295	713.653		0.962422	96.6878	99.6548	95.3413	95.7877	96.1707	81.5501	84.4178	77.2074	80.7337	82.759	97.7099	100.134	98.1526	96.0964	97.0448	66.7586	76.812	88.1344	78.5935
0.958255	799.35	769.758	664.405	727.785	596.273	690.755	631.504	568.557	540.482	570.948		0.962422	1230.98	1204.11	819.807	971.26	792.799	849.755	876.522	743.192	812.924	709.056		0.966588	96.0634	100.141	95.6368	96.4356	95.173	81.4424	84.8806	77.9946	80.7002	82.2539	95.9454	101.356	98.1804	95.5025	94.946	66.2319	73.7814	89.0051	79.9335
0.962422	791.215	772.826	667.423	722.15	594.629	679.385	624.325	573.089	540.349	569.214		0.966588	1207.47	1203.54	825.15	974.911	805.651	867.773	877.86	739.675	814.529	709.969		0.970755	95.6796	99.1223	95.0209	95.1381	96.3207	80.9466	85.3515	77.7611	80.7726	82.1159	94.1132	101.308	98.8204	95.8614	96.4851	67.6362	73.8939	88.5838	80.0913
0.966588	793.433	775.531	660.73	724.585	587.362	685.462	626.994	567.792	538.229	572.664		0.970755	1218.68	1185.16	815.615	951.91	796.619	856.471	894.86	748.12	806.167	718.416		0.974922	96.0377	100.417	94.6937	96.8838	96.4025	80.2704	85.5197	77.7199	80.613	82.2341	94.9871	99.7607	97.6785	93.5999	95.4035	66.7553	75.3249	89.5953	79.2691
0.970755	794.536	768.936	665.314	723.157	591.634	686.107	619.75	581.598	543.917	563.328		0.974922	1234.45	1213.98	805.27	970.741	798.352	867.81	888.955	745.434	814.487	714.854		0.979088	97.2829	99.2896	95.8602	97.3292	96.2323	80.3995	84.8318	77.3384	81.3213	82.6988	96.2161	102.187	96.4395	95.4514	95.611	67.6391	74.8278	89.2735	80.0872
0.974922	793.832	766.285	659.689	729.857	602.875	689.089	617.916	583.91	544	573.733		0.979088	1195.13	1199.19	806.654	964.121	807.935	863.938	892.992	744.891	807.947	718.801		0.983255	95.23	99.3344	95.7721	96.2585	96.3633	80.7022	84.2263	77.6719	80.8101	82.2386	93.1514	100.942	96.6053	94.8004	96.7587	67.3373	75.1676	89.2085	79.4441
0.979088	802.509	768.64	658.104	737.512	604.8	691.515	617.091	576.232	541.374	568.939		0.983255	1213.7	1189.03	830.936	978.173	806.821	862.082	876.448	742.767	805.038	720.682		0.987422	96.8934	100.244	96.5245	96.7032	96.3209	81.1692	84.8272	78.513	81.2327	82.7602	94.5985	100.087	99.5133	96.1822	96.6253	67.1927	73.7751	88.9541	79.1581
0.983255	790.685	767.404	657.392	726.369	611.008	686.364	632.692	573.968	537.75	567.978		0.987422	1211.07	1192.95	804.932	974.086	803.279	858.005	888.133	730.311	803.3	727.041		0.991588	95.3657	99.5025	96.4981	94.9909	96.234	81.0449	84.7322	78.0446	80.7657	83.1398	94.3934	100.417	96.399	95.7803	96.2011	66.8749	74.7587	87.4624	78.9872
0.987422	793.353	774.585	660.545	723.009	598.335	683.272	631.061	578.38	536.335	572.079		0.991588	1206.39	1203.71	796.279	971.215	799.051	894.529	865.718	738.333	806.719	711.831		0.995755	95.7168	99.2665	96.1999	95.1213	95.8212	80.3645	85.8244	77.1836	80.79	82.7409	94.0292	101.322	95.3627	95.498	95.6948	69.7217	72.8719	88.4232	79.3234
0.991588	789.95	770.367	660.752	727.464	593.823	687.966	633.846	588.473	541.672	567.361		0.995755	1206.77	1193.92	820.05	970.41	803.391	852.956	905.029	758.793	806.062	721.673		0.999922	96.5073	98.7331	96.6807	96.0466	96.7753	80.1688	85.4099	77.4498	81.1247	82.7116	94.0587	100.498	98.2096	95.4189	96.2145	66.4813	76.1809	90.8734	79.2588
0.995755	795.65	766.869	655.151	725.98	593.727	688.999	625.901	594.136	540.425	570.01		0.999922	1238.63	1200.09	823.673	968.923	805.783	859.551	892.731	758.518	812.911	720.414		1.00409	95.7347	99.5591	97.009	95.395	95.7592	80.6275	86.0999	77.1301	80.6669	81.9269	96.5419	101.017	98.6435	95.2726	96.501	66.9954	75.1457	90.8405	79.9322
0.999922	791.034	764.599	659.122	739.188	602.771	693.867	624.416	589.872	543.543	566.856		1.00409	1209.79	1193.16	823.87	954.065	814.107	870.463	903.261	752.605	806.621	722.601		1.00825	95.351	100.449	99.1256	96.2478	96.2639	81.1492	84.6626	77.4934	80.5014	82.6915	94.2938	100.434	98.667	93.8117	97.4979	67.8459	76.032	90.1324	79.3138
1.00409	785.263	766.917	660.173	731.925	609.583	689.088	619.591	582.745	540.466	575.245		1.00825	1216.54	1187.05	820.195	961.676	796.58	874.274	871.333	752.374	811.754	725.196		1.01242	95.1357	99.2612	98.0737	95.3971	96.6632	81.1746	84.1964	78.3321	80.3802	82.73	94.82	99.9201	98.227	94.56	95.3988	68.1429	73.3445	90.1046	79.8185
1.00825	791.418	771.935	659.708	732.49	600.484	681.245	630.072	588.022	542.997	566.256		1.01242	1230.75	1213.97	813.925	955.855	802.694	876.893	883.68	748.151	817.425	718.827		1.01659	95.9323	99.0051	97.3481	95.3135	95.1198	81.7854	84.7852	77.8218	80.8674	82.5879	95.9278	102.186	97.4761	93.9877	96.1311	68.3471	74.3838	89.5989	80.3761
1.01242	800.571	769.251	658.241	726.17	599.977	689.165	631.78	595.996	540.546	573.126		1.01659	1211.37	1169.75	812.349	976.559	812.087	874.802	902.426	750.386	808.69	718.18		1.02076	94.3096	98.9086	97.6738	95.3735	96.934	79.6507	84.8909	77.656	81.052	82.1576	94.417	98.4639	97.2873	96.0235	97.2559	68.1841	75.9618	89.8666	79.5172
1.01659	798.197	771.879	654.883	720.5	592.993	684.75	629.23	594.829	540.335	557.755		1.02076	1198.51	1207.43	811.932	973.908	800.616	864.819	890.804	763.947	808.987	719.271		1.02492	95.4362	99.2882	96.5911	96.1683	96.5666	79.6863	86.2012	77.7457	81.278	82.2678	93.4143	101.636	97.2374	95.7628	95.8822	67.406	74.9835	91.4907	79.5464
1.02076	795.192	762.912	658.024	736.971	595.99	692.254	623.35	595.166	539.514	572.162		1.02492	1245.27	1195.65	819.413	969.038	802.735	870.025	886.536	764.674	804.838	717.776		1.02909	95.276	99.8438	99.2122	96.4345	97.4563	80.9592	84.9108	77.6036	80.9072	83.044	97.0595	100.644	98.1333	95.284	96.1359	67.8118	74.6242	91.5777	79.1384
1.02492	796.337	768.105	654.238	729.458	606.587	693.151	622.743	593.935	546.549	571.523		1.02909	1248.99	1211.65	816.583	977.777	811.659	869.487	905.101	752.819	806.302	717.046		1.03326	94.5235	99.5482	98.7428	95.8911	94.8792	80.3144	85.7804	77.9284	79.8115	82.6262	97.3496	101.99	97.7944	96.1432	97.2047	67.7698	76.187	90.1579	79.2823
1.02909	796.326	779.582	653.305	732.942	608.682	690.344	622.593	587.287	539.952	574.826		1.03326	1236.08	1201.69	814.632	971.226	801.149	861.705	898.915	753.056	808.236	716.828		1.03742	96.5457	99.303	98.4407	95.975	96.2728	81.6434	84.6799	78.0563	80.0577	82.3678	96.3432	101.152	97.5608	95.4992	95.946	67.1633	75.6663	90.1863	79.4726
1.03326	792.439	773.936	653.577	724.748	611.424	684.168	628.591	598.578	542.813	566.643		1.03742	1221.47	1228.45	824.449	982.299	802.363	868.091	908.303	754.586	806.646	712.306		1.04159	94.9501	98.7798	98.4497	95.1087	96.726	81.0874	85.0723	77.9703	81.2779	82.6287	95.2044	103.405	98.7364	96.5879	96.0914	67.661	76.4565	90.3696	79.3162
1.03742	794.673	773.887	649.185	723.743	602.861	686.647	629.47	603.619	540.94	569.99		1.04159	1231.62	1201.56	824.092	976.366	800.612	896.476	880.534	765.923	811.237	725.102		1.04575	96.0963	99.6846	97.7861	96.3857	95.9816	80.8457	85.6218	77.5433	80.5709	82.6661	95.9957	101.141	98.6937	96.0046	95.8817	69.8734	74.119	91.7273	79.7677
1.04159	781.256	768.449	653.956	726.6	592.455	693.756	619.384	592.252	539.543	571.304		1.04575	1267.52	1176.69	821.801	978.842	793.557	885.213	876.937	778.583	819.504	714.786		1.04992	95.3738	100.264	98.9035	96.5172	96.2299	81.3699	88.0371	77.6362	81.0413	82.7569	98.7937	99.0479	98.4193	96.248	95.0367	68.9956	73.8162	93.2434	80.5805
1.04575	764.55	763.013	652.134	727.786	597.262	683.828	624.058	594.653	540.918	573.518		1.04992	1199.21	1199.68	819.538	978.899	795.453	878.766	878.744	785.899	816.619	721.886		1.05409	96.4939	99.9905	99.1335	96.0643	96.2988	81.8279	85.3315	77.5498	80.9556	81.9555	93.4696	100.983	98.1482	96.2536	95.2639	68.4931	73.9683	94.1196	80.2968
1.04992	775.444	775.508	654.433	731.934	593.702	687.424	624.18	594.463	542.58	571.58		1.05409	1226.27	1192.3	814.538	970.439	796.429	886.476	871.397	777.706	815.197	719.57		1.05825	96.0132	99.4598	98.9643	95.6887	95.8227	82.3974	86.2319	78.475	80.2608	82.1031	95.5781	100.362	97.5494	95.4218	95.3807	69.094	73.3499	93.1384	80.157
1.05409	796.562	771.184	646.994	721.64	607.689	679.736	620.766	598.998	539.875	572.116		1.05825	1224.24	1210.72	827.716	976.846	815.687	880.732	902.271	760.484	812.962	716.697		1.06242	95.8973	98.89	98.3168	94.673	96.7499	80.9073	84.9869	78.0774	80.8	82.0404	95.4204	101.913	99.1277	96.0518	97.6871	68.6463	75.9487	91.076	79.9373
1.05825	796.554	771.113	648.321	722.906	602.226	679.16	620.707	597.41	545.377	571.404		1.06242	1212.71	1176.18	823.75	973.94	803.46	877.486	908.372	762.357	811.9	724.141		1.06659	96.3253	100.046	97.7782	95.2205	96.9935	80.4008	85.6298	77.3499	80.5292	82.3244	94.5211	99.0055	98.6527	95.7659	96.2227	68.3933	76.4623	91.3002	79.8329
1.06242	784.029	762.817	651.339	722.222	604.927	688.186	629.586	595.019	543.839	577.474		1.06659	1211.09	1193.1	824.669	974.4	797.386	870.183	907.416	771.297	803.14	709.867		1.07075	96.4819	99.7689	99.5157	95.6682	96.9319	81.683	84.3045	77.6662	81.0446	82.2113	94.3954	100.429	98.7627	95.8113	95.4953	67.8241	76.3818	92.3709	78.9715
1.06659	787.935	764.226	653.519	721.37	601.375	688.287	634.07	590.123	542.653	571.106		1.07075	1195.2	1217.48	807.573	973.863	804.665	862.914	878.14	778.638	792.244	720.426		1.07492	96.2079	99.8429	99.0886	96.1999	96.4934	82.0015	85.5732	78.0181	80.8767	82.0027	93.1564	102.482	96.7154	95.7584	96.367	67.2575	73.9175	93.25	77.9001
1.07075	791.836	772.715	654.122	727.607	596.745	690.938	632.33	591.294	540.109	572.978		1.07492	1230.63	1204.04	815.572	976.99	797.209	852.153	908.698	774.012	818.281	725.019		1.07909	96.0414	99.3298	99.3718	95.7594	96.3487	81.4518	85.6476	78.0751	80.618	82.2083	95.9179	101.35	97.6733	96.0659	95.4741	66.4188	76.4897	92.6961	80.4603
1.07492	801.566	770.826	651.698	719.372	607.484	685.567	627.005	593.701	542.766	570.597		1.07909	1221.48	1216.94	823.327	978.256	805.116	885.682	914.049	771.264	805.396	725.604		1.08326	95.5905	99.4668	99.2015	94.9834	95.9609	83.0192	84.9731	78.0259	80.7602	82.2599	95.2051	102.436	98.6021	96.1903	96.421	69.0321	76.9401	92.3669	79.1933
1.07909	800.146	772.8	649.846	717.461	608.049	685.094	627.173	587.921	542.325	566.683		1.08326	1226.38	1206.18	817.216	958.636	800.276	881.211	883.643	754.917	813.527	720.01		1.08742	96.6664	99.3276	98.3615	95.0906	97.4522	81.2901	85.3644	77.8372	79.7394	81.9422	95.5866	101.53	97.8701	94.2612	95.8415	68.6837	74.3807	90.4092	79.9928
1.08326	794.225	767.38	657.838	720.168	608.671	680.105	621.523	571.14	539.086	572.891		1.08742	1210.16	1214.34	817.603	972.984	806.545	876.643	890.751	770.686	819.001	721.409		1.09159	97.1226	99.5609	99.9383	94.8385	99.4365	80.9442	84.1839	78.1039	80.6141	82.6701	94.3224	102.217	97.9166	95.672	96.5922	68.3276	74.9791	92.2977	80.5311
1.08742	801.451	766.622	652.024	722.159	599.392	687.264	633.521	571.09	537.872	568.579		1.09159	1181.41	1208.63	812.159	972.375	807.98	881.799	906.926	772.607	817.124	719.742		1.09576	96.8777	99.9673	99.5516	95.8959	99.5418	81.4685	84.8657	78.273	81.2341	82.3759	92.0817	101.737	97.2646	95.6121	96.764	68.7295	76.3405	92.5278	80.3465
1.09159	802.85	774.106	657.466	724.69	600.187	686.186	632.813	583.712	542.744	569.449		1.09576	1196.71	1188.52	830.693	957.752	808.953	893.234	906.688	782.677	821.376	725.392		1.09992	95.561	99.5235	99.5844	96.9099	99.2472	81.5511	85.4389	77.735	80.8206	82.5931	93.2743	100.044	99.4842	94.1742	96.8807	69.6207	76.3206	93.7338	80.7646
1.09576	786.126	769.933	651.95	724.415	595.236	679.523	621.202	583.75	542.381	570.655		1.09992	1224.38	1199.85	810.931	968.013	800.854	880.134	898.141	766.067	809.714	722.414		1.10409	94.6966	99.3319	98.3223	96.1068	98.2519	81.8254	86.2092	78.2214	81.1175	81.991	95.4307	100.997	97.1174	95.1832	95.9107	68.5997	75.6011	91.7446	79.6179
1.09992	790.176	775.854	652.617	713.976	599.047	680.656	631.078	590.159	541.758	566.152		1.10409	1240.73	1184.5	817.298	965.129	800.372	882.462	825.882	769.796	820.478	722.612		1.10825	95.5923	99.3449	98.0003	95.2877	98.0821	82.0337	85.4681	78.4724	79.9265	82.4827	96.7057	99.7052	97.8799	94.8996	95.8529	68.7812	69.5187	92.1911	80.6763
1.10409	792.036	768.536	650.075	716.075	601.401	681.079	623.703	582.921	542.164	570.007		1.10825	1219.66	1199.1	819.731	982.927	801.883	861.195	908.747	767.279	807.887	723.822		1.11242	95.5682	99.3327	99.3632	95.0152	99.0379	80.8617	84.8821	77.9	81.037	81.9285	95.0631	100.934	98.1713	96.6497	96.0339	67.1235	76.4939	91.8896	79.4383
1.10825	800.867	771.773	643.449	721.178	601.765	688.774	628.625	583.084	539.476	563.421		1.11242	1214.46	1197.77	809.396	987.455	803.558	869.552	895.945	764.554	802.94	717.141		1.11659	96.4321	101.016	98.902	95.9354	100.251	81.1729	84.7903	78.7697	80.6196	81.4744	94.6579	100.822	96.9336	97.0949	96.2345	67.7749	75.4162	91.5633	78.9518
1.11242	798.263	767.84	649.459	728.647	600.063	693.562	627.796	585.67	538.51	573.841		1.11659	1185.88	1195.4	824.319	963.65	800.548	868.153	910.089	768.13	803.357	722.63		1.12075	94.7653	99.346	98.6799	97.6719	101.627	82.2336	84.5682	79.715	80.6683	82.0324	92.4303	100.623	98.7208	94.7542	95.874	67.6659	76.6068	91.9917	78.9928
1.11659	786.134	776.965	647.31	727.967	595.24	692.359	627.812	582.124	543.054	565.195		1.12075	1228.74	1188.37	814.053	971.382	802.818	889.761	907.347	765.91	823.735	719.173		1.12492	94.4828	99.1037	97.7616	97.5644	101.49	82.3754	85.5021	79.7247	81.1969	81.7265	95.7706	100.031	97.4914	95.5145	96.1459	69.35	76.3761	91.7257	80.9966
1.12075	784.17	773.61	643.147	724.711	595.943	685.52	632.684	587.321	544.623	574.097		1.12492	1238.06	1210.05	822.324	972.25	792.728	888.528	888.99	770.973	821.69	718.528		1.12909	96.4234	99.4519	98.2848	97.4277	100.722	82.135	86.271	78.8567	80.5488	82.1509	96.4969	101.856	98.4819	95.5999	94.9374	69.2539	74.8308	92.3321	80.7955
1.12492	793.904	768.173	647.192	719.694	605.293	685.639	639.348	583.517	546.335	568.234		1.12909	1194.5	1180.07	829.02	982.03	807.995	891.446	883.676	770.909	805.576	716.227		1.13325	95.4421	99.8483	98.7312	96.6734	100.444	80.783	85.2903	79.4853	80.5289	81.9013	93.102	99.3321	99.2839	96.5614	96.7659	69.4813	74.3835	92.3244	79.211
1.12909	786.284	768.314	646.076	717.097	595.285	680.225	627.415	583.666	543.9	572.127		1.13325	1210.5	1191.18	814.154	971.801	810.798	888.317	903.86	760.651	813.811	720.992		1.13742	95.7096	100.198	97.7411	96.9994	99.2165	81.5056	85.6549	78.7506	80.213	82.3977	94.3491	100.267	97.5035	95.5557	97.1015	69.2375	76.0825	91.0959	80.0207
1.13325	760.136	762.605	646.98	719.242	596.707	689.551	624.762	585.912	539.651	569.333		1.13742	1233.09	1180.76	828.899	978.626	805.856	879.91	885.639	768.406	827.118	717.71		1.14159	95.8427	99.3457	98.4192	96.8081	99.9382	81.5823	84.6652	80.6655	81.0606	81.0543	96.1098	99.3907	99.2694	96.2268	96.5096	68.5822	74.5487	92.0247	81.3292
1.13742	789.751	772.913	644.081	722.77	591.793	700.905	624.319	581.463	536.039	565.236		1.14159	1224.85	1197.68	814.504	990.32	793.947	875.07	902.666	764.958	819.751	718.583		1.14576	95.7578	99.0032	97.5872	97.7051	101.837	81.9369	84.4147	80.9862	81.0731	82.5515	95.468	100.815	97.5453	97.3766	95.0835	68.205	75.982	91.6118	80.6048
1.14159	801.751	775.48	645.665	740.273	588.723	693.543	628.138	583.341	541.856	564.59		1.14576	1208.35	1191.26	826.187	978.34	800.064	876.922	889.197	763.041	815.022	716.333		1.14992	96.8044	99.3075	97.3527	98.7298	102.162	82.2254	84.302	79.9213	80.6817	81.8617	94.1814	100.274	98.9446	96.1986	95.816	68.3493	74.8483	91.3821	80.1398
1.14576	797.729	771.706	642.489	725.974	596.379	688.845	635.345	579.874	544.41	567.194		1.14992	1218.73	1189.86	822.109	978.452	808.896	876.156	922.351	762.15	815.386	721.111		1.15409	95.3782	99.1478	97.2473	97.2381	103.211	81.6129	86.4334	79.6072	80.1415	81.7234	94.9905	100.157	98.4562	96.2097	96.8738	68.2896	77.639	91.2754	80.1756
1.14992	801.798	769.695	646.735	721.879	591.629	686.902	640.278	580.75	538.392	563.963		1.15409	1212.47	1175.43	817.335	964.61	806.987	885.351	839.923	767.351	778.591	719.301		1.15826	95.7	100.076	97.7138	96.7884	101.07	81.2451	86.2106	80.2191	79.9307	82.3135	94.5031	98.9422	97.8844	94.8485	96.6452	69.0063	70.7006	91.8983	76.5576
1.15409	791.845	762.452	653.151	718.351	593.569	692.697	634.013	577.051	541.832	567.345		1.15826	1211.05	1206.03	821.05	978.182	804.029	880.936	879.883	762.196	807.327	716.13		1.16242	95.2895	99.5306	97.7444	97.3847	100.308	81.8033	86.5909	81.619	80.7261	81.6346	94.392	101.518	98.3293	96.183	96.2909	68.6622	74.0642	91.281	79.3832
1.15826	789.717	776.423	650.404	729.977	590.612	699.734	621.336	581.811	543.449	567.068		1.16242	1187.9	1213.57	808.853	973.222	799.23	895.639	865.016	758.828	833.423	714.378		1.16659	95.9771	99.0787	96.9159	97.1861	100.292	81.9262	85.5056	82.4045	80.5402	82.0158	92.588	102.152	96.8686	95.6954	95.7162	69.8082	72.8128	90.8777	81.9491
1.16242	784.575	777.624	648.464	736.822	588.95	693.33	627.961	574.375	540.224	568.51		1.16659	1212.11	1199.45	814.806	977.361	806.349	871.81	913.493	768.031	826.687	717.071		1.17075	95.4202	98.7853	97.5033	98.9541	101.819	82.505	85.3028	81.813	81.0049	81.562	94.475	100.964	97.5815	96.1024	96.5687	67.9509	76.8934	91.9797	81.2868
1.16659	780.55	770.618	645.662	733.374	591.247	689.241	631.623	576.247	540.905	567.927		1.17075	1198.23	1192.52	828.625	982.507	810.542	900.406	925.833	770.009	824.563	721.164		1.17492	94.7241	99.0849	97.6587	97.9819	102.97	81.9367	84.6436	80.8245	80.5463	82.769	93.3931	100.381	99.2365	96.6084	97.0709	70.1797	77.9321	92.2166	81.078
1.17075	793.183	774.687	647.087	723.57	589.144	685.659	636.615	578.966	542.754	569.041		1.17492	1231.84	1207.8	809.351	970.654	801.904	893.13	857.926	767.275	827.846	716.801		1.17909	95.4665	99.7332	97.59	98.0575	101.433	81.0042	86.0755	81.5565	80.9235	81.4757	96.0122	101.667	96.9283	95.4429	96.0364	69.6126	72.216	91.8893	81.4008
1.17492	786.779	767.428	649.725	720.756	593.471	688.877	636.463	573.606	545.518	568.635		1.17909	1240.25	1202.17	823.679	987.267	804.119	883.801	869.695	767.669	822.586	719.085		1.18325	96.5707	99.3865	97.3729	97.2116	101.347	81.9459	86.3088	82.6625	80.5583	82.4642	96.6677	101.192	98.6442	97.0764	96.3017	68.8855	73.2066	91.9365	80.8836
1.17909	791.354	773.355	650.548	725.124	587.273	688.189	632.46	576.84	548.384	570.989		1.18325	1210.08	1197.75	810.917	984.223	790.372	888.977	910.374	756.301	813.523	723.493		1.18742	96.2843	99.7259	96.8761	96.4525	100.168	81.4209	85.9604	82.5006	80.5268	80.2525	94.3162	100.821	97.1158	96.7771	94.6553	69.2889	76.6308	90.575	79.9925
1.18325	792.301	777.263	650.395	710.586	595.445	693.854	625.326	577.461	551.295	572.281		1.18742	1239.04	1188.66	823.659	978.683	807.237	886.723	881.977	758.945	823.14	719.798		1.19159	95.9219	98.5674	97.3408	98.6574	100.674	82.3132	85.157	82.5473	80.4046	82.3255	96.5733	100.055	98.6418	96.2323	96.6751	69.1133	74.2405	90.8916	80.9381
1.18742	790.935	775.844	645.82	725.807	589.177	702.137	627.151	574.371	557.509	575.179		1.19159	1249.37	1204.98	824.579	996.953	801.026	893.526	882.978	762.926	815.681	720.325		1.19575	96.0599	99.2383	96.7807	97.6516	102.464	82.4199	85.0741	82.3766	81.4529	82.2336	97.3786	101.429	98.7519	98.0288	95.9313	69.6435	74.3248	91.3684	80.2046
1.19159	788.281	770.456	649.909	743.361	581.345	701.049	628.849	577.275	553.127	567.859		1.19575	1209.96	1204.09	817.075	981.833	805.577	876.784	893.701	755.417	817.62	710.997		1.19992	96.0586	100.721	96.6427	98.118	102.818	82.0861	85.0538	81.4545	80.4698	82.7088	94.3072	101.354	97.8533	96.5421	96.4763	68.3385	75.2274	90.4691	80.3953
1.19575	796.764	763.782	654.57	713.934	588.194	671.879	628.244	577.952	549.024	568.394		1.19992	1215.2	1205.33	818.872	987.098	803.561	883.519	903.316	766.684	819.6	722.203		1.20409	95.5898	99.9917	96.683	97.0212	103.281	81.3517	85.8731	83.0206	80.8961	81.5314	94.7159	101.459	98.0685	97.0597	96.2348	68.8635	76.0367	91.8184	80.59
1.19992	802.039	772.399	657.547	710.306	590.652	691.439	637.863	574.706	551.098	567.484		1.20409	1228.73	1187.61	818.88	981.137	803.025	900.507	899.348	767.333	818.207	724.591		1.20826	95.8593	99.9854	96.0333	96.8866	101.835	81.6465	85.9932	83.7196	80.6171	82.0129	95.7703	99.9675	98.0695	96.4736	96.1706	70.1876	75.7027	91.8962	80.453
1.20409	792.735	772.071	653.55	715.085	582.934	695.328	636.334	576.706	551.043	569.687		1.20826	1238.57	1198.33	816.699	982.158	809.175	895.442	919.039	769.482	818.444	745.704		1.21242	94.2408	99.2828	96.7391	97.269	100.077	82.4918	84.6153	82.1431	80.4089	82.202	96.5372	100.87	97.8082	96.5741	96.9072	69.7929	77.3602	92.1536	80.4763
1.20826	797.572	769.469	644.765	721.867	589.196	707.866	635.171	573.896	550.597	564.591		1.21242	1192.42	1193.07	817.593	976.705	812.03	887.247	909.296	774.227	829.613	725.379		1.21659	92.2255	98.5804	96.4696	97.4279	100.889	81.3113	85.2538	82.4761	80.6137	82.5206	92.9404	100.427	97.9154	96.0379	97.2492	69.1541	76.5401	92.7218	81.5745
1.21242	792.03	774.114	646.189	735.778	579.198	694.755	632.733	572.8	572.439	569.521		1.21659	1214.8	1159.9	820.827	977.464	806.981	865.696	888.613	769.212	826.4	728.348		1.22076	93.5397	100.195	96.8097	97.9831	100.287	81.7389	85.2706	82.4498	80.8615	82.2418	94.684	97.6349	98.3026	96.1125	96.6444	67.4744	74.7991	92.1212	81.2586
1.21659	794.055	762.898	652.038	730.517	587.056	688.829	627.256	574.067	588.879	563.105		1.22076	1233.91	1168.26	821.278	980.015	804.702	885.951	864.171	770.301	825.604	713.517		1.22492	96.0871	99.6361	95.7092	96.6051	102.65	80.8247	84.8041	83.0787	80.4583	82.3188	96.1737	98.338	98.3567	96.3634	96.3715	69.0531	72.7417	92.2516	81.1803
1.22076	798.414	769.709	652.568	728.802	584.499	690.22	629.224	570.615	573.682	564.485		1.22492	1230.63	1206.85	823.408	975.432	804.098	909.038	883.033	759.418	825.174	736.101		1.22909	96.0861	99.627	95.9054	96.7745	101.727	80.7562	84.796	82.8586	81.2782	82.2164	95.9185	101.587	98.6118	95.9126	96.2992	70.8525	74.3294	90.9482	81.1381
1.22492	800.154	769.682	655.023	727.921	584.714	700.211	647.812	574.181	571.284	568.889		1.22909	1248.19	1189.52	828.474	964.145	816.586	893.468	928.604	762.224	811.852	709.679		1.23325	94.5752	98.5552	96.3519	96.683	102.184	81.8295	86.009	82.527	81.049	83.0897	97.2868	100.128	99.2185	94.8029	97.7947	69.639	78.1653	91.2843	79.8282
1.22909	798.844	772.897	646.009	727.234	583.768	701.398	646.783	572.714	566.727	566.52		1.23325	1207.64	1208.76	808.163	980.096	804.375	886.681	912.934	763.22	822.79	727.76		1.23742	95.0464	98.7372	96.6745	96.5689	101.584	81.8415	86.6216	81.8478	80.8723	82.1736	94.1266	101.748	96.7861	96.3713	96.3323	69.11	76.8463	91.4036	80.9037
1.23325	802.104	774.1	651.661	734.784	584.444	695.229	641.066	571.147	565.271	567.993		1.23742	1218.71	1213.48	816.142	977.279	803.318	888.487	898.24	763.753	826.629	721.07		1.24159	95.517	99.834	96.7636	97.4038	100.802	82.1567	86.3838	82.0102	80.4931	82.4429	94.9888	102.145	97.7416	96.0943	96.2058	69.2507	75.6094	91.4674	81.2811
1.23742	792.683	767.4	651.227	731.762	585.299	700.105	630.403	575.533	575.216	567.347		1.24159	1229.78	1202.11	814.647	982.202	797.511	910.168	916.998	759.691	838.963	731.571		1.24575	96.6907	99.59	96.405	96.3015	102.615	81.5181	85.6565	82.3441	80.8891	82.1002	95.8521	101.188	97.5625	96.5784	95.5104	70.9406	77.1884	90.981	82.4939
1.24159	801.472	769.813	664.645	728.711	579.308	693.881	631.42	575.86	588.587	566.87		1.24575	1249.93	1196.06	819.804	955.72	805.185	895.42	900.487	763.534	815.026	731.772		1.24992	96.5195	99.8449	96.1311	96.0456	102.711	81.4618	85.6794	81.5425	80.8234	81.5371	97.4221	100.678	98.1802	93.9745	96.4293	69.7911	75.7985	91.4411	80.1402
1.24575	793.438	772.902	668.106	710.038	585.279	688.621	635.613	575.568	594.768	568.082		1.24992	1247.51	1184.79	820.543	980.842	804.576	890.444	908.581	763.288	824.7	730.272		1.25409	95.8051	99.1447	97.3134	96.4081	102.816	80.8686	84.9075	79.2149	80.3407	82.4303	97.2338	99.7296	98.2686	96.4447	96.3564	69.4033	76.4799	91.4117	81.0914
1.24992	803.849	773.036	669.25	723.529	579.266	692.641	644.458	570.546	587.837	570.389		1.25409	1232.32	1183.28	805.802	974.106	799.4	884.816	909.884	759.169	828.138	730.152		1.25825	96.6769	99.0468	96.4532	96.6746	101.249	81.7198	86.5466	79.208	80.1598	81.8099	96.0496	99.6029	96.5032	95.7823	95.7365	68.9646	76.5896	90.9184	81.4295
1.25409	803.857	773.884	669.342	721.6	581.021	694.544	643.701	572.703	580.032	567.623		1.25825	1251.74	1197.1	816.535	972.185	798.527	891.602	916.922	766.396	826.844	721.106		1.26242	96.8456	100.014	97.2583	97.0134	101.383	81.5917	86.4499	80.9587	80.8858	81.9351	97.5637	100.766	97.7886	95.5934	95.632	69.4935	77.182	91.784	81.3023
1.25825	797.084	745.353	650.775	737.55	586.729	684.228	638.894	570.03	580.508	566.346		1.26242	1252.83	1202.21	817.313	985.263	799.834	902.436	911.082	769.384	829.064	730.228		1.26659	94.8282	99.4745	96.4423	96.9765	100.547	80.7994	84.8636	80.964	80.8318	82.1087	97.6483	101.196	97.8818	96.8793	95.7885	70.3379	76.6904	92.1417	81.5206
1.26242	794.467	753.092	648.077	723.961	569.514	681.536	636.32	574.385	580.686	562.257		1.26659	1248.24	1199.95	809.738	959.57	800.923	894.905	905.943	771.504	820.895	747.318		1.27076	95.3167	100.24	96.5409	95.5791	101.19	80.9341	86.2128	81.8528	80.7389	81.4608	97.291	101.006	96.9746	94.353	95.9189	69.751	76.2578	92.3957	80.7173
1.26659	777.546	759.299	660.818	724.704	582.254	686.028	635.28	573.602	605.804	562.883		1.27076	1211.89	1184.62	819.061	983.399	800.098	875.432	935.357	769.767	831.004	729.667		1.27492	95.5412	99.2941	96.1649	95.8601	101.588	80.9844	85.2053	80.849	80.7994	82.0154	94.4578	99.7155	98.0911	96.696	95.8202	68.2332	78.7338	92.1877	81.7113
1.27076	794.081	757.122	654.082	719.555	581.865	694.94	637.189	569.476	603.642	567.002		1.27492	1230.04	1198.29	814.903	984.88	795.284	900.151	907.076	763.552	825.073	734.729		1.27909	96.6063	99.7123	95.1848	96.5433	101.65	81.8994	85.8778	80.8715	80.3988	81.0677	95.8722	100.866	97.5931	96.8417	95.2437	70.1598	76.3532	91.4433	81.1281
1.27492	789.748	777.236	656.972	729.593	576.931	684.795	640.918	569.625	597.808	564.571		1.27909	1229.76	1157.93	819.484	978.127	805	915.871	925.637	762.319	831.681	721.357		1.28326	96.2923	99.2041	96.0738	97.5431	101.362	82.4688	85.7645	81.2303	80.2549	82.5671	95.85	97.4692	98.1418	96.1777	96.4072	71.3851	77.9156	91.2957	81.7778
1.27909	801.995	761.469	659.688	729.181	576.03	696.247	639.631	571.479	590.629	570.329		1.28326	1229.63	1184.12	817.949	968.229	800.139	918.61	900.471	759.123	816.628	729.407		1.28742	94.8292	100.383	95.7559	97.4521	100.547	82.3256	85.7666	80.7384	80.932	81.323	95.8406	99.6734	97.9579	95.2044	95.8251	71.5986	75.7973	90.9129	80.2978
1.28326	801.595	768.562	669.542	728.613	573.901	690.738	634.621	572.765	585.171	565.308		1.28742	1234.08	1186.55	817.271	977.813	805.957	906.338	908.148	764.764	817.005	742.076		1.29159	94.5923	99.9496	95.1401	97.0162	100.666	81.5125	86.4322	81.4593	81.1659	82.6039	96.1868	99.8783	97.8768	96.1468	96.5218	70.6421	76.4434	91.5885	80.3349
1.28742	800.878	763.61	677.575	722.381	580.448	687.06	643.048	569.221	592.082	569.077		1.29159	1223.79	1194.05	820.837	991.979	809.257	888.923	911.56	764.905	865.351	740.547		1.29575	95.7664	99.2471	95.7384	96.3446	102.245	81.5267	87.3426	80.9317	81.4211	81.7603	95.3854	100.509	98.3038	97.5397	96.9171	69.2847	76.7306	91.6054	85.0886
1.29159	797.555	774.152	670.584	723.776	580.986	679.173	635.78	572.885	605.665	566.734		1.29575	1236.77	1175.09	813.316	981.891	784.746	885.064	917.455	762.923	837.448	738.652		1.29992	94.8473	99.2654	95.5734	95.9969	100.555	80.8829	85.7124	80.9523	81.0581	82.3205	96.3963	98.9131	97.4031	96.5478	93.9816	68.984	77.2268	91.368	82.345
1.29575	801.107	770.534	673.528	715.391	581.042	686.503	628.544	569.967	606.012	566.364		1.29992	1223.8	1205.32	823.847	969.122	802.796	889.426	912.011	760.278	829.461	741.595		1.30409	91.6931	98.5278	95.707	96.2841	100.795	81.9918	85.35	81.2638	80.4249	81.9185	95.3857	101.458	98.6644	95.2923	96.1432	69.324	76.7686	91.0512	81.5596
1.29992	798.813	766.429	663.074	719.623	576.818	689.667	633.042	566.885	597.551	566.676		1.30409	1219.66	1188.21	816.982	971.825	804.369	894.038	944.48	770.092	806.79	743.834		1.30825	95.2656	99.8595	95.2783	96.7563	99.965	83.3419	85.2895	80.6468	79.8866	81.3289	95.0635	100.018	97.8422	95.558	96.3316	69.6834	79.5017	92.2266	79.3304
1.30409	800.472	772.486	663.586	723.546	578.051	687.531	642.318	568.776	593.474	564.272		1.30825	1220.92	1201.63	815.001	976.366	806.883	885.574	913.199	769.559	827.373	750.695		1.31242	96.7131	100.191	95.5126	99.0994	99.4464	82.4665	85.8112	80.9073	80.7536	81.236	95.1614	101.147	97.6049	96.0045	96.6327	69.0237	76.8686	92.1628	81.3543
1.30825	786.458	774.17	666.613	718.186	573.705	685.077	646.332	570.821	589.486	564.205		1.31242	1210.04	1181.55	821.272	981.871	807.212	891.831	907.887	767.828	836.503	742.93		1.31659	96.2279	99.7036	95.0427	97.1852	100.74	81.9079	86.7958	80.4264	81.1342	81.6106	94.3131	99.4571	98.3559	96.5458	96.6721	69.5114	76.4215	91.9555	82.2521
1.31242	790.578	780.515	662.466	714.211	574.129	683.904	638.501	573.519	591.182	563.109		1.31659	1235.12	1178.1	818.765	969.586	797.366	903.062	893.964	763.369	829.567	735.298		1.32075	96.7186	99.4438	95.6708	96.6371	99.9373	81.6768	87.4696	80.5479	80.2372	81.1458	96.2685	99.1667	98.0557	95.3379	95.4929	70.3867	75.2495	91.4214	81.57
1.31659	787.591	769.774	660.31	715.2	581.703	683.69	632.251	571.784	594.226	564.384		1.32075	1242.16	1232.85	826.587	973.323	796.121	888.349	895.598	761.392	845.803	747.413		1.32492	95.5181	98.5079	96.6199	96.1649	100.265	82.3659	86.6138	80.0349	80.75	81.6324	96.8166	103.776	98.9924	95.7053	95.3439	69.2399	75.387	91.1847	83.1664
1.32075	793.904	769.033	651.7	715.75	575.653	681.267	637.884	568.264	597.4	567.373		1.32492	1225.11	1214.49	817.935	974.801	804.778	908.641	912.476	763.966	837.823	742.657		1.32909	95.2614	100.313	96.2136	97.7212	99.7656	83.2026	84.882	80.695	80.9909	81.5925	95.4882	102.23	97.9562	95.8507	96.3805	70.8216	76.8077	91.4929	82.3818
1.32492	787.92	772.715	659.169	725.156	575.131	684.276	637.57	568.899	585.962	567.426		1.32909	1231.93	1217.97	816.955	977.474	803.375	903.17	911.279	758.84	831.995	754.889		1.33326	94.6411	100.468	95.9267	98.6375	99.4848	82.4411	85.787	79.6637	80.5103	81.8	96.0192	102.523	97.8389	96.1135	96.2125	70.3952	76.707	90.879	81.8088
1.32909	784.858	774.305	665.843	714.07	578.02	683.175	639.353	566.292	585.942	568.212		1.33326	1226.11	1182.31	808.42	983.111	802.631	903.203	911.346	759.495	834.623	721.747		1.33742	94.1556	99.5631	95.5121	98.1759	99.8729	81.9549	86.2874	79.9233	80.6119	81.7162	95.5656	99.5214	96.8168	96.6677	96.1235	70.3977	76.7126	90.9575	82.0671
1.33326	804.505	785.752	667.012	715.595	578.029	681.207	651.271	575.052	585.035	565.452		1.33742	1241.14	1187.08	822.105	963.173	793.44	915.865	927.586	762.673	831.077	744.046		1.34159	95.6794	100.089	95.723	96.8635	99.5176	81.529	86.9692	80.3003	80.8873	81.8765	96.7371	99.9228	98.4557	94.7072	95.0228	71.3846	78.0796	91.338	81.7184
1.33742	798.61	770.24	661.507	717.457	576.177	680.223	641.91	571.686	581.444	569.817		1.34159	1251.91	1198.41	819.488	967.537	804.724	909.268	906.911	764.017	825.92	744.924		1.34576	94.9069	99.151	96.1131	96.4868	100.249	81.9116	86.9486	79.5571	81.2992	81.8179	97.577	100.876	98.1423	95.1363	96.3742	70.8705	76.3393	91.4991	81.2114
1.34159	794.943	762.031	657.457	714.059	576.58	681.116	637.863	570.97	579.379	568.226		1.34576	1227.18	1193.1	814.504	963.374	791.886	842.486	903.836	768.917	825.08	745.533		1.34992	95.4588	99.9166	96.2348	97.0715	99.2014	81.8298	86.4016	80.0055	81.7263	82.1566	95.6493	100.429	97.5454	94.727	94.8367	65.6653	76.0805	92.0859	81.1288
1.34576	782.428	766.392	661.916	722.928	573.74	680.926	638.214	568.293	579.786	561.352		1.34992	1223.04	1182.72	824.283	976.362	806.064	852.076	917.355	776.302	834.718	745.604		1.35409	95.5731	100.422	96.2123	95.1253	100.582	82.5034	85.427	80.0917	82.1602	82.3425	95.3266	99.5553	98.7165	96.0041	96.5346	66.4128	77.2185	92.9703	82.0765
1.34992	790.721	767.002	658.842	722.761	582.62	676.938	630.888	571.472	579.658	559.662		1.35409	1216.6	1178.78	819.326	976.834	798.478	927.808	930.907	769.647	829.872	743.07		1.35825	95.4083	100.238	95.5355	97.1629	99.5232	83.4884	85.6764	79.6631	83.0862	82.7595	94.8246	99.2242	98.1228	96.0505	95.6261	72.3155	78.3592	92.1733	81.6
1.35409	795.34	778.306	657.039	721.675	576.811	674.911	640.441	573.316	581.209	560.254		1.35825	1223.23	1194.26	822.754	974.92	778.384	902.228	894.962	758.033	825.15	753.455		1.36242	95.0882	99.5421	96.1405	99.5129	98.2001	83.359	85.9083	80.0659	82.4332	81.7064	95.3418	100.527	98.5334	95.8623	93.2196	70.3217	75.3335	90.7823	81.1357
1.35825	794.769	768.993	656.721	716.138	578.764	669.529	649.384	572.759	576.249	563.506		1.36242	1205.01	1194.12	825.567	969.359	762.409	907.38	887.957	759.465	809.817	758.476		1.36659	96.1115	98.6798	96.8299	95.5735	99.357	79.8904	85.8256	80.1598	81.8217	81.7833	93.9214	100.515	98.8704	95.3156	91.3065	70.7233	74.7439	90.9539	79.628
1.36242	799.88	770.079	652.644	713.918	571.427	682.488	646.397	566.447	574.537	568.159		1.36659	1231.77	1189.59	817.338	980.483	794.269	904.889	919.934	759.564	816.869	749.333		1.37075	96.7477	99.7931	97.2703	95.0879	99.7723	82.2164	87.1397	79.7095	82.1309	81.6524	96.0072	100.134	97.8848	96.4093	95.1221	70.5291	77.4355	90.9658	80.3215
1.36659	790.797	767.469	659.793	719.368	577.156	678.413	639.996	569.033	571.387	565.363		1.37075	1243.28	1204.31	827.167	985.394	806.322	885.795	911.934	760.331	830.278	746.208		1.37492	95.6255	99.7508	96.679	95.7276	98.4685	82.6788	86.9308	79.9869	82.1227	81.9693	96.9039	101.373	99.0619	96.8922	96.5656	69.0409	76.7622	91.0575	81.6399
1.37075	783.9	766.303	651.235	721.65	572.045	673.664	637.755	570.475	575.021	561.421		1.37492	1219.08	1209.11	823.626	984.259	798.3	934.757	924.878	763.409	860.123	757.627		1.37909	96.2089	99.4146	95.3795	96.6354	99.5264	84.1696	86.772	79.5973	82.0562	81.2362	95.0178	101.777	98.6378	96.7806	95.6048	72.8571	77.8517	91.4262	84.5745
1.37492	803.034	778.557	656.092	723.893	574.9	670.94	633.737	572.451	575.538	567.023		1.37909	1211.97	1201.02	827.002	957.154	804.73	896.855	894.309	760.035	829.227	758.164		1.38325	95.5404	100.015	95.5901	98.4977	97.8374	82.6105	86.4389	79.4452	85.3114	81.9454	94.4637	101.096	99.0421	94.1155	96.3749	69.903	75.2785	91.0221	81.5366
1.37909	797.669	774.973	653.706	721.199	574.916	675.875	645.731	572.054	572.35	568.428		1.38325	1170.72	1191.5	822.293	992.021	805.833	895.288	907.174	766.385	828.573	760.544		1.38742	95.7846	98.5656	96.4553	97.7934	99.1648	81.9059	85.6907	79.6209	87.7614	81.0224	91.2487	100.294	98.4782	97.5438	96.507	69.7808	76.3614	91.7826	81.4723
1.38325	796.939	774.263	648.323	713.018	571.552	669.78	650.055	570.191	572.167	568.878		1.38742	1215.05	1198.21	825.018	989.147	792.244	907.668	927.479	765.974	840.609	750.821		1.39159	96.3105	99.4456	96.5337	97.5639	98.7329	82.0714	85.9595	79.1421	85.4966	81.2208	94.7034	100.859	98.8046	97.2613	94.8795	70.7458	78.0707	91.7334	82.6558
1.38742	787.937	768.771	652.901	718.235	576.013	679.209	644.952	574.254	569.452	565.8		1.39159	1235.46	1205.81	821.363	962.412	805.508	888.337	921.958	765.18	842.234	752.571		1.39576	96.5203	99.4422	96.8968	97.4459	98.7692	83.2594	88.499	79.6368	85.1393	81.8546	96.295	101.499	98.3669	94.6325	96.4681	69.2391	77.6059	91.6383	82.8156
1.39159	794.917	769.943	649.888	715.054	572.745	670.138	636.342	568.373	572.263	567.708		1.39576	1229.95	1210.09	816.045	979.501	807.737	917.156	911.245	767.878	826.288	762.627		1.39992	96.3624	99.8575	95.5635	97.3539	98.6095	83.4005	88.3583	79.4333	84.4601	81.5137	95.865	101.859	97.7299	96.3128	96.735	71.4853	76.7041	91.9614	81.2476
1.39576	794.411	776.474	650.223	732.998	576.552	680.81	635.524	575.093	568.089	558.271		1.39992	1225.73	1208.25	822.031	976.494	804.864	902.599	886.983	755.913	833.571	760.534		1.40409	96.7556	100.013	96.3995	98.3646	98.7237	82.6669	87.5773	79.216	84.2431	81.7256	95.5359	101.705	98.4468	96.0171	96.3909	70.3507	74.6619	90.5285	81.9637
1.39992	807.582	775.838	652.966	726.81	571.421	683.999	631.406	574.182	568.885	559.197		1.40409	1225.67	1207.8	819.573	984.676	807.406	879.328	905.806	761.035	834.045	752.281		1.40826	95.6192	99.1473	96.3354	97.9601	98.868	83.2467	86.1206	79.8243	85.7251	81.6327	95.5315	101.666	98.1525	96.8216	96.6953	68.5369	76.2463	91.1419	82.0103
1.40409	798.703	775.035	647.183	730.235	574.423	680.988	639.179	571.963	566.179	563.583		1.40826	1233.63	1185.72	816.653	933.001	794.022	918.577	918.431	763.491	842.868	753.898		1.41242	96.6793	99.4591	98.3203	97.5516	97.856	82.5066	86.2596	79.8697	87.7179	81.564	96.1523	99.8078	97.8027	91.7405	95.0925	71.596	77.309	91.436	82.8779
1.40826	801.054	770.262	653.826	730.638	575.571	677.844	644.483	566.865	565.319	563.431		1.41242	1231.74	1186.94	816.917	923.813	805.486	899.88	903.868	757.545	835.993	759.716		1.41659	95.7103	99.8581	98.8323	95.0519	98.8648	81.8813	86.8324	79.8291	88.639	81.7384	96.0044	99.9106	97.8344	90.837	96.4653	70.1387	76.0832	90.724	82.2019
1.41242	802.044	770.751	646.565	721.692	570.691	678.526	643.607	571.981	565.349	562.993		1.41659	1203.2	1197.54	818.467	962.634	798.651	914.864	912.715	751.297	834.821	762.138		1.42075	96.9661	99.8755	99.0014	96.858	97.849	82.3592	88.0407	79.1325	87.6061	82.0704	93.7805	100.803	98.02	94.6542	95.6468	71.3066	76.8279	89.9757	82.0866
1.41659	800.406	771.356	654.603	732.568	573.133	678.715	633.656	571.21	564.305	560.62		1.42075	1224.39	1212.83	814.7	978.826	815.976	898.034	899.962	762.077	833.353	741.077		1.42492	96.967	99.985	99.015	96.5997	98.1454	82.5855	87.9373	79.4318	86.4429	81.6724	95.4322	102.09	97.5689	96.2464	97.7217	69.9948	75.7544	91.2667	81.9423
1.42075	796.694	774.928	652.526	740.667	577.087	698.987	641.038	576.865	565.321	559.859		1.42492	1218.78	1204.22	822.139	981.752	812.977	910.699	891.705	765.189	831.66	757.137		1.42909	96.15	96.2988	96.2686	98.735	99.1096	81.3589	87.2807	79.061	86.5139	81.4887	94.9945	101.366	98.4598	96.5341	97.3625	70.982	75.0593	91.6395	81.7758
1.42492	798.25	770.221	650.959	738.599	576.951	692.356	636.571	577.466	566.141	565.54		1.42909	1229.06	1178.61	828.582	977.79	808.624	910.492	938.363	768.112	834.243	754.78		1.43325	95.8344	97.2987	95.8693	96.9158	96.2017	81.0387	86.929	79.665	86.5404	80.9003	95.796	99.2093	99.2314	96.1446	96.8412	70.9659	78.9868	91.9895	82.0298
1.42909	803.032	761.706	650.905	734.195	579.301	686.782	640.525	571.023	565.044	566.32		1.43325	1208.8	1140.51	817.177	969.801	809.498	904.783	931.659	767.62	837.316	763.919		1.43742	93.7933	98.1007	97.7542	97.0153	98.3538	81.5729	86.7868	79.5565	90.2837	80.9904	94.2169	96.0024	97.8655	95.359	96.9459	70.5209	78.4225	91.9305	82.332
1.43325	808.576	767.454	648.534	729.23	570.008	687.154	649.557	573.804	564.639	568.637		1.43742	1224.28	1222.82	821.692	965.221	799.625	909.917	915.719	755.352	833.869	760.945		1.44159	95.7878	97.8194	96.7577	96.326	98.2879	82.6326	87.0476	78.9842	89.9616	81.5831	95.4235	102.931	98.4062	94.9086	95.7635	70.921	77.0808	90.4613	81.993
1.43742	798.284	773.083	653.576	730.434	573.338	691.063	650.395	570.248	560.734	565.166		1.44159	1221.14	1186.57	824.828	980.703	815.505	895.501	918.078	763.109	827.907	755.55		1.44575	95.2652	100.418	97.1853	97.6698	97.4545	81.4262	87.5571	79.0048	89.0921	81.2333	95.1789	99.8796	98.7818	96.431	97.6652	69.7975	77.2793	91.3903	81.4068
1.44159	789.562	776.446	647.686	731.042	575.382	694.234	647.749	574.947	559.006	565.394		1.44575	1229.91	1190.23	822.575	984.152	780.265	923.084	914.485	756.493	819.768	738.468		1.44992	96.7425	98.3811	97.587	97.6146	97.3024	82.7879	87.3812	79.262	88.0222	82.0617	95.8623	100.188	98.5119	96.7701	93.445	71.9473	76.9769	90.598	80.6065
1.44575	790.097	774.578	645.695	739.777	568.125	708.619	639.08	586.433	564.937	564.39		1.44992	1243.68	1187.43	818.095	971.72	788.494	894.909	924.895	773.705	837.15	759.251		1.45409	96.6942	99.2974	99.0446	97.5385	96.9428	82.1329	86.6968	79.4404	87.2088	81.3392	96.9352	99.9518	97.9755	95.5477	94.4304	69.7513	77.8531	92.6593	82.3157
1.44992	796.73	766.969	650.089	734.598	575.905	699.169	636.312	588.552	564.839	565.878		1.45409	1206.23	1179.05	819.548	979.72	787.523	900.013	915.319	755.473	841.104	769.665		1.45826	96.6077	98.6577	100.233	96.7043	98.0487	81.6956	87.848	78.9488	88.2387	81.8816	94.0167	99.2465	98.1495	96.3344	94.3141	70.1491	77.0471	90.4758	82.7044
1.45409	796.533	769.886	649.677	727.142	574.43	703.518	636.694	582.239	563.64	565.68		1.45826	1226.16	1201.28	821.913	988.643	805.716	908.722	915.976	764.086	843.246	752.381		1.46242	96.2069	100.02	99.1988	96.891	98.1396	80.7579	86.8552	79.457	90.2631	81.5444	95.5697	101.118	98.4327	97.2117	96.4929	70.8279	77.1024	91.5073	82.915
1.45826	786.865	770.783	651.351	727.139	574.346	695.985	644.859	577.724	563.116	565.613		1.46242	1204.33	1214.65	825.16	981.461	812.13	914.438	906.009	759.444	832.245	758.355		1.46659	96.6353	99.5521	99.6343	95.7686	98.149	81.6294	85.8667	79.0523	90.3147	81.4912	93.8684	102.243	98.8216	96.5055	97.261	71.2734	76.2634	90.9514	81.8333
1.46242	792.405	774.692	646.012	726.378	572.994	685.233	656.34	582.609	556.001	564.907		1.46659	1222.26	1207.55	816.996	980.551	796.109	915.973	939.827	753.919	833.388	747.26		1.47076	96.3586	99.0219	98.0878	96.335	97.4354	82.0056	86.4811	78.6248	89.0538	81.5361	95.2656	101.645	97.8438	96.416	95.3424	71.3931	79.11	90.2897	81.9457
1.46659	792.405	776.53	645.38	735.395	570.723	704.257	655.31	596.146	554.282	558.919		1.47076	1225.14	1168.84	820.284	983.52	773.57	911.576	929.59	760.129	840.901	763.832		1.47492	96.5588	99.8044	98.1636	96.8603	97.6438	81.7516	87.7484	78.8871	88.4463	81.1902	95.49	98.3868	98.2376	96.7079	92.6432	71.0504	78.2483	91.0334	82.6845
1.47076	793.04	768.58	647.103	730.994	573.371	694.603	643.694	599.388	559.285	558.676		1.47492	1234.23	1187.99	816.864	979.446	806.157	914.324	922.401	760.377	852.369	768.872		1.47909	94.8683	100.022	98.6114	96.1427	96.9097	81.4599	88.2967	79.1707	87.8519	81.1805	96.1991	99.9992	97.8281	96.3073	96.5457	71.2645	77.6432	91.0631	83.8121
1.47492	797.209	774.009	648.553	724.537	571.17	712.024	636.324	596.693	569.634	565.842		1.47909	1218.96	1176.39	815.437	976.487	805.822	918.429	906.175	769.639	856.06	760.399		1.48325	95.3653	100.842	97.998	95.6106	96.9812	81.3204	87.227	79.5449	88.1047	81.0229	95.0083	99.0229	97.6571	96.0164	96.5057	71.5845	76.2774	92.1723	84.175
1.47909	786.158	767.166	656.369	720.854	576.553	694.615	634.755	588.334	563.207	560.815		1.48325	1277.18	1196.8	813.774	980.666	810.093	925.977	918.266	762.597	855.868	767.665		1.48742	95.0049	99.454	97.679	95.743	98.2607	81.2949	86.3731	79.3043	88.5582	81.2063	99.5461	100.741	97.458	96.4274	97.0171	72.1728	77.2952	91.3289	84.1561
1.48325	802.675	774.773	647.453	722.626	570.751	697.028	644.205	585.559	561.481	562.18		1.48742	1214.53	1174.59	820.917	966.252	798.252	918.483	909.396	767.319	875.65	769.646		1.49159	95.7664	99.3582	96.4053	95.8166	97.2386	81.0068	87.1425	78.8161	89.0312	81.6364	94.6633	98.8711	98.3134	95.01	95.599	71.5887	76.5485	91.8945	86.1013
1.48742	804.568	774.604	647.715	734.916	574.35	705.174	652.122	601.987	558.389	562.082		1.49159	1241.47	1199.42	813.733	973.086	804.574	917.424	948.587	761.84	869.418	770.917		1.49575	95.0447	99.834	97.5101	97.0757	97.1505	81.3645	87.0997	78.9042	87.3266	81.644	96.7628	100.961	97.4531	95.682	96.3562	71.5062	79.8474	91.2383	85.4885
1.49159	800.32	773.511	649.254	732.599	573.352	708.856	649.644	605.704	555.126	561.483		1.49575	1250.91	1204.74	810.219	982.826	798.707	889.469	949.26	761.89	862.889	758.523		1.49992	94.6753	100.039	98.4975	95.5917	97.6385	81.2336	87.3433	78.5426	87.3236	81.7571	97.4987	101.409	97.0322	96.6397	95.6535	69.3273	79.9041	91.2443	84.8465
1.49575	800.183	766.108	653.061	726.976	572.667	720.309	645.478	602.231	562.256	565.272		1.49992	1252.32	1205.58	822.308	961.705	807.26	860.246	916.995	765.744	865.963	761.845		1.50409	97.0452	101.518	98.6705	95.7958	97.6401	80.9997	88.9715	79.7576	87.1885	81.36	97.6086	101.48	98.48	94.563	96.6778	67.0496	77.1881	91.7059	85.1488
1.49992	791.143	767.206	654.857	726.311	569.665	704.865	644.076	594.503	559.436	567.001		1.50409	1235.18	1198.32	821.065	970.348	798.817	916.783	896.057	760.2	863.808	758.747		1.50825	96.3342	99.5142	97.8561	96.0451	97.3273	80.8827	87.6926	79.2908	86.6533	81.9881	96.2725	100.869	98.3311	95.4128	95.6667	71.4562	75.4256	91.0419	84.9368
1.50409	802.1	772.444	651.109	723.75	573.137	698.072	640.943	589.08	557.988	569.23		1.50825	1227.94	1182.61	811.025	971.602	793.946	908.88	917.149	761.302	863.29	775.094		1.51242	95.8918	98.4537	97.257	95.5903	97.3953	80.9888	87.1397	79.1915	86.3456	81.7591	95.7088	99.5466	97.1287	95.5361	95.0834	70.8402	77.2011	91.1739	84.886
1.50825	799.607	774.214	647.888	730.895	579.088	695.668	646.565	599.143	559.407	566.912		1.51242	1241.06	1199.42	818.12	981.14	793.283	872.302	903.41	765.131	870.197	769.448		1.51659	94.3822	99.017	97.9166	96.7775	96.9155	80.9662	87.1877	78.8201	86.4063	80.7701	96.7313	100.962	97.9784	96.4739	95.004	67.9892	76.0446	91.6325	85.5651
1.51242	802.58	767.702	646.283	735.048	569.958	702.357	649.385	606.205	555.966	558.874		1.51659	1227.53	1185.04	816.667	986.783	809.565	940.368	927.552	766.365	865.874	760.947		1.52076	95.3825	99.0959	97.4619	96.7551	98.4155	80.4921	86.1868	79.261	86.3871	80.5269	95.6766	99.7512	97.8045	97.0289	96.9538	73.2945	78.0768	91.7803	85.14
[truncated: 4,487 more rows]
[truncated: 1 more columns]

## Sheet: Figure 3
PANEL B																							PANEL C
[truncated: 4,439 more rows]

## Sheet: Figure 4
PANEL B																												PANEL C
[truncated: 2,565 more rows]

## Sheet: Figure 5
PANEL A
		100 nM PE					50 mM K+
	Time (min)	DEp (%)
[truncated: 15 more rows]

## Sheet: Figure 6
PANEL A							PANEL C
		Ep (mmHg)								DEp (mmHg)
[truncated: 19 more rows]

## Sheet: Figure 7
Western Blot: pFAK/b-actin
[truncated: 7 more rows]

[truncated: 5 more sheets: Supplementary Figure 1, Supplementary Figure 2, Supplementary Figure 3, Supplementary Figure 4, Supplementary Figure 5]
